# Supplementary material for: Enhanced ROS scavenging and sugar accumulation contribute to drought tolerance of naturally occurring autotetraploids in Poncirus trifoliata
Source: Plant Biotechnol J. 2019 Jan 10;17(7):1394–407. doi: 10.1111/pbi.13064 (PMC6576089; doi:10.1111/pbi.13064)
Supplement: Supplementary file 2 — Table S1 Summary of genome re‐sequencing data of the diploid and tetraploid. Table S2 Summary of RNA sequencing and alignment data for each sample. Table S3 Differentially expressed genes in the diploid in response to drought stress relative to the normal growing conditions (2D vs. 2C). Table S4 Differentially expressed genes in the tetraploid in response to drought stress relative to the normal growing conditions (4D vs. 4C). Table S5 Differentially expressed genes in the tetraploid relative to the diploid under normal growing conditions (4C vs. 2C). Table S6 Differentially expressed genes in the tetraploid relative to the diploid under drought stress (4D vs. 2D). Table S7 List of primer sequences used in this study. [file PBI-17-1394-s001.xls]

## Sheet: Table S1
Table S1. Summary of genome re-sequencing data of the diploid and tetraploid.
Samples	Raw Reads Number	Clean Reads Number	Q20 (%)	Q30 (%)	GC (%)
Diploid	12148512	11989524	96.74	92.97	37.07
Tetraploid	24575427	24232186	96.72	93.02	37.22

## Sheet: Table S2
Table S2. Summary of RNA sequencing and alignment data for each sample.
Samples	Raw Reads Number	Clean Reads Number	Clean Data Rate (%)	Clean Data Size (bp)	Total Mapped Reads (%)	Unique Match (%)	Multi-position Match (%)
2C-1	23672336	23651413	99.91	1182570650	88.36	56.77	31.59
2C-2	23632292	23582325	99.78	1179116250	88.02	56.65	31.37
2D-1	23663527	23643309	99.91	1182165450	88.94	60.55	28.39
2D-2	23661581	23642661	99.92	1182133050	88.92	60.56	28.36
4C-1	23648129	23618303	99.87	1180915150	88.93	59.37	29.56
4C-2	23610220	23583911	99.88	1179195550	86.82	55.71	31.11
4D-1	23673236	23654374	99.92	1182718700	90.04	60.94	29.1
4D-2	23377675	23355475	99.9	1167773750	89.85	61.08	28.77
Average	23617374	23591471	99.89	1179573569	88.74	58.95	29.78
Total	188938996	188731771		8255637683
(2C: diploid under control; 4C: tetraploid under control; 2D: diploid under drought; 4D: tetraploid under drought. “-1” and “-2” represent two duplicates.)

## Sheet: Table S3
Table S3. Differentially expressed genes in the diploid in response to drought stress relative to the normal growing conditions (2D vs. 2C).
GeneID	Gene length	Means-2C	Means-2D	log2Ratio(2D/2C)	Up-Down-Regulation(2D/2C)	Blast nr
Cs7g25390	1023	95.82	34.35	-1.48002	Down	gi|568864588|ref|XP_006485676.1|/6.47189e-176/PREDICTED: malate dehydrogenase, mitochondrial [Citrus sinensis]
Cs5g07930	648.81	255.925	92.025	-1.47562	Down	gi|641838129|gb|KDO57076.1|/4.46072e-73/hypothetical protein CISIN_1g026573mg [Citrus sinensis]
Cs8g01410	486	76.995	6.595	-3.54532	Down	gi|985460559|ref|XP_015388289.1|/8.30154e-86/PREDICTED: LOW QUALITY PROTEIN: protein EXORDIUM-like 5 [Citrus sinensis]
Cs2g29790	1104	0.41	10.31	4.65228	Up	gi|568833086|ref|XP_006470748.1|/0/PREDICTED: methanol O-anthraniloyltransferase-like [Citrus sinensis]
Cs3g16250	1344	13.16	42.215	1.6816	Up	gi|568836597|ref|XP_006472325.1|/0/PREDICTED: lecithin-cholesterol acyltransferase-like 1 [Citrus sinensis]
Cs1g04290	1131	9.275	1.94	-2.25729	Down	gi|985428608|ref|XP_015382406.1|/0/PREDICTED: salutaridinol 7-O-acetyltransferase-like [Citrus sinensis]
orange1.1t04405	318	68.505	175.025	1.35328	Up	gi|567870793|ref|XP_006428018.1|/7.16219e-49/hypothetical protein CICLE_v10026820mg [Citrus clementina]
Cs1g15920	792	16.265	1.07	-3.92609	Down	gi|568822581|ref|XP_006465709.1|/2.35627e-150/PREDICTED: acid phosphatase 1-like [Citrus sinensis]
Cs7g29970	1368	31.285	13.385	-1.22485	Down	gi|568865666|ref|XP_006486193.1|/0/PREDICTED: alpha-galactosidase 3 [Citrus sinensis]
Cs2g10250	1758.19	30.74	6.2	-2.30978	Down	gi|641858871|gb|KDO77593.1|/0/hypothetical protein CISIN_1g005204mg [Citrus sinensis]
Cs7g14390	594	33.985	11.13	-1.61044	Down	gi|568862244|ref|XP_006484595.1|/6.50808e-102/PREDICTED: tetratricopeptide repeat protein 27 homolog [Citrus sinensis]
Cs8g15910	1800	184.935	426.195	1.2045	Up	gi|568869651|ref|XP_006488033.1|/0/PREDICTED: ABC transporter F family member 1 [Citrus sinensis]
Cs9g15540	480	10.41	29.635	1.50933	Up	gi|641810529|gb|KDO36958.1|/1.54469e-73/hypothetical protein CISIN_1g041974mg [Citrus sinensis]
Cs7g14360	357	13.15	3.56	-1.88511	Down	gi|985457094|ref|XP_015387525.1|/1.09544e-57/PREDICTED: tetratricopeptide repeat protein 27 homolog [Citrus sinensis]
Cs5g16770	711	2709.01	6776.88	1.32285	Up	gi|568848699|ref|XP_006478135.1|/1.98992e-123/PREDICTED: miraculin-like [Citrus sinensis]
Cs1g22100	1882.91	16.595	6.265	-1.40536	Down	gi|568824266|ref|XP_006466523.1|/0/PREDICTED: aspartic proteinase-like protein 2 [Citrus sinensis]
Cs4g17100	3273	45.4	14.255	-1.67122	Down	gi|568843749|ref|XP_006475761.1|/0/PREDICTED: ABC transporter G family member 32 [Citrus sinensis]
orange1.1t01977	1578	9.625	32.205	1.74243	Up	gi|568879330|ref|XP_006492612.1|/0/PREDICTED: UDP-glycosyltransferase 73C6-like isoform X2 [Citrus sinensis]
Cs4g17260	1539	10.075	40.89	2.02097	Up	gi|641861678|gb|KDO80366.1|/0/hypothetical protein CISIN_1g008975mg [Citrus sinensis]
Cs2g03330	354	3.1	14.455	2.22123	Up	gi|985433189|ref|XP_015382424.1|/1.53707e-51/PREDICTED: uncharacterized protein LOC107175503 [Citrus sinensis]
Cs6g10590	823.46	14.88	2.615	-2.50849	Down	gi|567874149|ref|XP_006429664.1|/1.41989e-177/hypothetical protein CICLE_v10012202mg [Citrus clementina]
Cs8g18790	225	0.01	7.095	9.47066	Up	gi|641854011|gb|KDO72819.1|/1.74442e-23/hypothetical protein CISIN_1g045306mg [Citrus sinensis]
orange1.1t00265	1537.94	87.055	185.78	1.0936	Up	gi|641867224|gb|KDO85908.1|/0/hypothetical protein CISIN_1g010372mg [Citrus sinensis]
Cs8g20620	735	382.575	128.005	-1.57954	Down	gi|568870770|ref|XP_006488571.1|/7.56181e-137/PREDICTED: gamma-interferon-inducible lysosomal thiol reductase [Citrus sinensis]
Cs8g06040	1419	29.23	9.54	-1.61539	Down	gi|568867580|ref|XP_006487114.1|/0/PREDICTED: protein DJ-1 homolog C [Citrus sinensis]
Cs9g02910	996	162.275	9.255	-4.13206	Down	gi|568871455|ref|XP_006488902.1|/0/PREDICTED: feruloyl CoA ortho-hydroxylase 1-like [Citrus sinensis]
Cs5g01660	2280	65.72	0.255	-8.00969	Down	gi|568844882|ref|XP_006476309.1|/0/PREDICTED: oligopeptide transporter 7 isoform X1 [Citrus sinensis]
Cs9g05690	513	11.27	2.925	-1.94598	Down	gi|567853231|ref|XP_006419779.1|/5.43684e-76/hypothetical protein CICLE_v10006056mg [Citrus clementina]
orange1.1t01577	273	21.47	63.975	1.57519	Up	gi|567911379|ref|XP_006448003.1|/3.484e-24/hypothetical protein CICLE_v10017313mg [Citrus clementina]
Cs9g01780	156	33.875	86.45	1.35165	Up	gi|567852287|ref|XP_006419307.1|/1.12521e-09/hypothetical protein CICLE_v10006399mg [Citrus clementina]
Cs4g07880	213	37.7	15.175	-1.31287	Down	gi|567921428|ref|XP_006452720.1|/4.96081e-26/hypothetical protein CICLE_v10010110mg [Citrus clementina]
Cs7g31930	1434	3.01	76.78	4.6729	Up	gi|568866122|ref|XP_006486413.1|/0/PREDICTED: ultraviolet-B receptor UVR8 isoform X1 [Citrus sinensis]
Cs4g18540	816	2858.07	7736.07	1.43656	Up	gi|567917652|ref|XP_006450832.1|/1.66779e-122/hypothetical protein CICLE_v10009184mg [Citrus clementina]
Cs4g04920	1127.09	56.56	556.95	3.29969	Up	gi|568840818|ref|XP_006474362.1|/0/PREDICTED: organic cation/carnitine transporter 7-like isoform X2 [Citrus sinensis]
Cs1g04640	2127	9.64	1.525	-2.66022	Down	gi|568820037|ref|XP_006464538.1|/0/PREDICTED: ribonucleoside-diphosphate reductase large subunit-like [Citrus sinensis]
Cs9g06720	2007	72.69	28.705	-1.34045	Down	gi|568872423|ref|XP_006489371.1|/0/PREDICTED: primary amine oxidase-like [Citrus sinensis]
Cs4g11500	2407.2	7.3	31.73	2.11988	Up	gi|985444273|ref|XP_015384810.1|/0/PREDICTED: G-type lectin S-receptor-like serine/threonine-protein kinase RKS1 isoform X3 [Citrus sinensis]
Cs2g02180	494.72	105.485	10.235	-3.36545	Down	gi|568825933|ref|XP_006467330.1|/6.34674e-06/PREDICTED: major latex allergen Hev b 5-like [Citrus sinensis]
Cs4g01600	561	350.44	909.935	1.3766	Up	gi|574282848|ref|NP_001276072.1|/1.21639e-96/uncharacterized protein LOC102629088 [Citrus sinensis]
orange1.1t03059	2144.69	256.455	1016.71	1.98713	Up	gi|567873199|ref|XP_006429189.1|/0/hypothetical protein CICLE_v10011176mg [Citrus clementina]
Cs2g31420	1373.36	1.595	37.395	4.55122	Up	gi|568833086|ref|XP_006470748.1|/0/PREDICTED: methanol O-anthraniloyltransferase-like [Citrus sinensis]
Cs1g23410	510	231.315	113.93	-1.02171	Down	gi|641860709|gb|KDO79398.1|/6.09359e-72/hypothetical protein CISIN_1g030938mg [Citrus sinensis]
Cs7g04210	2223	47.345	5	-3.24321	Down	gi|567892223|ref|XP_006438632.1|/0/hypothetical protein CICLE_v10030797mg [Citrus clementina]
orange1.1t03624	428.98	3.265	20.115	2.62312	Up	gi|568882671|ref|XP_006494139.1|/2.40352e-125/PREDICTED: probable glutathione S-transferase [Citrus sinensis]
Cs1g16270	2853.15	24.82	12.055	-1.04187	Down	gi|568822699|ref|XP_006465766.1|/0/PREDICTED: uncharacterized protein LOC102609518 [Citrus sinensis]
Cs7g03880	1500	20.76	5.995	-1.79197	Down	gi|567892311|ref|XP_006438676.1|/0/hypothetical protein CICLE_v10031315mg [Citrus clementina]
Cs7g02140	372	39.42	17.81	-1.14624	Down	gi|641864635|gb|KDO83321.1|/3.83313e-55/hypothetical protein CISIN_1g001573mg [Citrus sinensis]
Cs9g07830	1869	43.01	175.82	2.03136	Up	gi|567853880|ref|XP_006420060.1|/0/hypothetical protein CICLE_v10004554mg [Citrus clementina]
Cs9g03020	1677	110.81	33.49	-1.72629	Down	gi|568871483|ref|XP_006488913.1|/0/PREDICTED: uncharacterized protein LOC102615854 [Citrus sinensis]
Cs6g22390	363	612.17	157.545	-1.95817	Down	gi|641811353|gb|KDO37133.1|/5.0439e-63/hypothetical protein CISIN_1g033387mg [Citrus sinensis]
Cs6g09730	1419	68.435	149.215	1.12459	Up	gi|567873917|ref|XP_006429548.1|/0/hypothetical protein CICLE_v10011650mg [Citrus clementina]
orange1.1t05037	400	130.465	299.56	1.19918	Up	gi|641815884|gb|KDO38249.1|/4.0932e-73/hypothetical protein CISIN_1g043063mg [Citrus sinensis]
orange1.1t05152	189	34.1	10.055	-1.76186	Down	gi|568844017|ref|XP_006475893.1|/3.73531e-26/PREDICTED: prohibitin-1, mitochondrial-like [Citrus sinensis]
Cs4g09770	705	38.035	95.55	1.32893	Up	gi|641843216|gb|KDO62117.1|/2.33982e-76/hypothetical protein CISIN_1g045783mg [Citrus sinensis]
Cs9g07200	579	5.965	28.7	2.26646	Up	gi|568872527|ref|XP_006489419.1|/1.44628e-95/PREDICTED: uncharacterized N-acetyltransferase p20-like [Citrus sinensis]
Cs6g20360	952.91	27.675	11.865	-1.22187	Down	gi|568857917|ref|XP_006482510.1|/2.00129e-168/PREDICTED: putative rRNA methyltransferase YlbH [Citrus sinensis]
Cs2g25030	702	82.14	221.835	1.43333	Up	gi|567909577|ref|XP_006447102.1|/6.00166e-133/hypothetical protein CICLE_v10016522mg [Citrus clementina]
Cs6g15130	1026	77.77	456.48	2.55327	Up	gi|985453494|ref|XP_015386868.1|/6.51811e-168/PREDICTED: probable F-box protein At1g60180 [Citrus sinensis]
Cs5g09120	1986	21.655	4.205	-2.36452	Down	gi|568846815|ref|XP_006477238.1|/0/PREDICTED: uncharacterized protein LOC102619595 [Citrus sinensis]
Cs3g16450	783	4.095	12.065	1.55889	Up	gi|641862697|gb|KDO81384.1|/8.27067e-116/hypothetical protein CISIN_1g024915mg [Citrus sinensis]
Cs2g08950	372	16.96	7.795	-1.12152	Down	gi|641823816|gb|KDO43195.1|/7.53305e-27/hypothetical protein CISIN_1g011464mg [Citrus sinensis]
Cs7g29300	3369	47.715	17.87	-1.4169	Down	gi|568865496|ref|XP_006486110.1|/0/PREDICTED: uncharacterized protein LOC102622185 [Citrus sinensis]
Cs5g05540	2145	16.68	4.05	-2.04213	Down	gi|568845870|ref|XP_006476787.1|/0/PREDICTED: probable boron transporter 2 [Citrus sinensis]
Cs6g10410	924	24.645	11.3	-1.12497	Down	gi|567874113|ref|XP_006429646.1|/5.58794e-152/hypothetical protein CICLE_v10012288mg [Citrus clementina]
Cs6g21950	516	50.735	10.9	-2.21865	Down	gi|568858355|ref|XP_006482719.1|/6.9855e-87/PREDICTED: lamin-like protein [Citrus sinensis]
Cs5g02370	1065.16	136.77	60.075	-1.18692	Down	gi|985446831|ref|XP_015385345.1|/0/PREDICTED: probable polygalacturonase [Citrus sinensis]
orange1.1t03223	2365.21	39.92	111.33	1.47966	Up	gi|567859334|ref|XP_006422350.1|/0/hypothetical protein CICLE_v10004357mg [Citrus clementina]
Cs9g11200	1842	15.635	2.965	-2.39868	Down	gi|567854975|ref|XP_006420607.1|/0/hypothetical protein CICLE_v10004565mg [Citrus clementina]
Cs3g15410	2007.13	27.725	98.385	1.82725	Up	gi|568836408|ref|XP_006472236.1|/0/PREDICTED: alkaline/neutral invertase A, mitochondrial [Citrus sinensis]
orange1.1t02040	1053	19.505	52.995	1.44201	Up	gi|568879450|ref|XP_006492671.1|/0/PREDICTED: peroxidase 15-like [Citrus sinensis]
Cs6g16350	708	52.9	117.745	1.15433	Up	gi|568856877|ref|XP_006481999.1|/3.84793e-119/PREDICTED: calmodulin-binding protein 25-like [Citrus sinensis]
orange1.1t00580	2199.69	14	1101.39	6.29775	Up	gi|568876652|ref|XP_006491389.1|/0/PREDICTED: protein LHY-like isoform X1 [Citrus sinensis]
Cs8g07700	3669	77.58	37.985	-1.03025	Down	gi|985461324|ref|XP_015388438.1|/0/PREDICTED: probable disease resistance protein At4g27220 isoform X1 [Citrus sinensis]
Cs5g15750	1815	31.525	15.34	-1.0392	Down	gi|567897118|ref|XP_006441047.1|/0/hypothetical protein CICLE_v10019372mg [Citrus clementina]
orange1.1t02765	4287	99.435	28.73	-1.7912	Down	gi|568880952|ref|XP_006493359.1|/0/PREDICTED: ABC transporter C family member 13 isoform X1 [Citrus sinensis]
orange1.1t05200	839	4.875	0.01	-8.92926	Down	gi|568885467|ref|XP_006495294.1|/1.04945e-159/PREDICTED: lysosomal Pro-X carboxypeptidase-like [Citrus sinensis]
Cs6g15510	1110	15.43	4.055	-1.92796	Down	gi|568856659|ref|XP_006481898.1|/3.19038e-133/PREDICTED: delta(14)-sterol reductase isoform X1 [Citrus sinensis]
Cs1g06310	345	60.875	219.355	1.84935	Up	gi|567919994|ref|XP_006452003.1|/3.69128e-50/hypothetical protein CICLE_v10009966mg [Citrus clementina]
Cs1g22540	1101	3.97	14.025	1.82079	Up	gi|568824411|ref|XP_006466595.1|/0/PREDICTED: mitogen-activated protein kinase kinase kinase 1-like [Citrus sinensis]
Cs5g09470	2190.83	138.785	54.525	-1.34786	Down	gi|568846878|ref|XP_006477269.1|/0/PREDICTED: primary amine oxidase-like [Citrus sinensis]
Cs5g03510	1596	18.92	2.685	-2.81692	Down	gi|985447082|ref|XP_006476558.2|/0/PREDICTED: LOW QUALITY PROTEIN: GMP synthase [glutamine-hydrolyzing] [Citrus sinensis]
Cs3g12970	1899.38	19.785	2.455	-3.01061	Down	gi|985439876|ref|XP_015383945.1|/0/PREDICTED: serine/threonine-protein kinase Nek1-like isoform X2 [Citrus sinensis]
Cs2g16940	1785	56.315	25.415	-1.14784	Down	gi|568829780|ref|XP_006469195.1|/0/PREDICTED: DELLA protein GAIP-B [Citrus sinensis]
Cs6g16890	1476	23.355	6.26	-1.8995	Down	gi|568856986|ref|XP_006482052.1|/0/PREDICTED: stomatal closure-related actin-binding protein 3-like [Citrus sinensis]
Cs9g03610	480	5.865	28.815	2.29662	Up	gi|567852605|ref|XP_006419466.1|/1.26364e-75/hypothetical protein CICLE_v10006106mg [Citrus clementina]
Cs8g17110	954	15.035	6.22	-1.27334	Down	gi|674901422|emb|CDY31552.1|/2.93035e-119/BnaA10g13190D [Brassica napus]
Cs7g12860	1902	25.04	6.915	-1.85643	Down	gi|568861850|ref|XP_006484412.1|/0/PREDICTED: probable LRR receptor-like serine/threonine-protein kinase At1g51880 [Citrus sinensis]
Cs6g05210	909.28	9.74	1.48	-2.71832	Down	gi|568854164|ref|XP_006480703.1|/0/PREDICTED: GDSL esterase/lipase At1g09390-like isoform X1 [Citrus sinensis]
Cs2g02900	800.9	43.02	174.58	2.02081	Up	gi|641859591|gb|KDO78281.1|/7.71274e-163/hypothetical protein CISIN_1g023773mg [Citrus sinensis]
Cs3g16525	322	15.17	1.215	-3.64219	Down	gi|568836672|ref|XP_006472360.1|/2.2195e-50/PREDICTED: ergosterol biosynthetic protein 28 [Citrus sinensis]
orange1.1t00295	977.93	29.425	12.26	-1.26308	Down	gi|568875852|ref|XP_006491004.1|/2.63575e-176/PREDICTED: ribosomal RNA small subunit methyltransferase, chloroplastic isoform X2 [Citrus sinensis]
Cs5g25420	1317	12.895	3.405	-1.92109	Down	gi|568850550|ref|XP_006478975.1|/0/PREDICTED: uncharacterized protein LOC102628245 [Citrus sinensis]
Cs5g12990	2616	56.665	22	-1.36495	Down	gi|985447915|ref|XP_015385549.1|/0/PREDICTED: LOW QUALITY PROTEIN: probable leucine-rich repeat receptor-like serine/threonine-protein kinase At3g14840 [Citrus sinensis]
Cs5g05190	555	23.04	10.41	-1.14617	Down	gi|568845792|ref|XP_006476750.1|/1.81705e-97/PREDICTED: protein NUCLEAR FUSION DEFECTIVE 2 [Citrus sinensis]
orange1.1t03618	669	0.955	8.72	3.19076	Up	gi|568882667|ref|XP_006494137.1|/5.28431e-128/PREDICTED: probable glutathione S-transferase [Citrus sinensis]
Cs5g35060	1059	28.305	10.245	-1.46614	Down	gi|568853140|ref|XP_006480225.1|/0/PREDICTED: (R,S)-reticuline 7-O-methyltransferase-like [Citrus sinensis]
orange1.1t02164	3291	15.47	6.4	-1.27333	Down	gi|568831184|ref|XP_006469858.1|/0/PREDICTED: uncharacterized protein LOC102621629 [Citrus sinensis]
Cs5g17260	995.5	29.1	143.035	2.29728	Up	gi|568848760|ref|XP_006478165.1|/0/PREDICTED: uncharacterized protein LOC102630953 isoform X1 [Citrus sinensis]
orange1.1t02606	1038	115.745	30.9	-1.90527	Down	gi|567888702|ref|XP_006436873.1|/1.23615e-97/hypothetical protein CICLE_v10031989mg [Citrus clementina]
Cs8g10370	837	95.985	10.945	-3.13254	Down	gi|568868461|ref|XP_006487510.1|/7.25085e-169/PREDICTED: probable methyltransferase PMT21 [Citrus sinensis]
Cs8g05040	2379	12.15	1.83	-2.73104	Down	gi|568867367|ref|XP_006487009.1|/0/PREDICTED: receptor protein kinase-like protein At4g34220 [Citrus sinensis]
Cs7g07860	2037	21.35	0.495	-5.43066	Down	gi|568860487|ref|XP_006483748.1|/0/PREDICTED: microtubule-associated protein TORTIFOLIA1 isoform X3 [Citrus sinensis]
Cs3g26100	303	37.795	104.27	1.46406	Up	gi|568839370|ref|XP_006473657.1|/7.26196e-46/PREDICTED: gibberellin-regulated protein 1 [Citrus sinensis]
Cs1g14390	1399.79	14.315	5.26	-1.44439	Down	gi|568822227|ref|XP_006465537.1|/0/PREDICTED: DEAD-box ATP-dependent RNA helicase 1 isoform X2 [Citrus sinensis]
Cs7g06330	777	1.355	8.785	2.69675	Up	gi|568859914|ref|XP_006483475.1|/7.06979e-144/PREDICTED: probable WRKY transcription factor 40 [Citrus sinensis]
orange1.1t02058	1432.06	12.54	4.46	-1.49142	Down	gi|641844044|gb|KDO62939.1|/0/hypothetical protein CISIN_1g010816mg [Citrus sinensis]
Cs1g22550	393	25.14	0.82	-4.93822	Down	gi|568824413|ref|XP_006466596.1|/6.59432e-63/PREDICTED: protein RALF-like 34 [Citrus sinensis]
orange1.1t04313	1362	144.53	24.315	-2.57145	Down	gi|568883876|ref|XP_006494668.1|/0/PREDICTED: ankyrin-1-like [Citrus sinensis]
Cs7g13190	1746	12.945	132.49	3.35542	Up	gi|568861941|ref|XP_006484455.1|/0/PREDICTED: protein NRT1/ PTR FAMILY 3.1-like [Citrus sinensis]
Cs4g10930	456	130.885	1059.65	3.01722	Up	gi|567920622|ref|XP_006452317.1|/1.55137e-80/hypothetical protein CICLE_v10010508mg [Citrus clementina]
Cs5g34240	1060.28	13.43	4.96	-1.43705	Down	gi|568852971|ref|XP_006480142.1|/1.62636e-151/PREDICTED: upstream activation factor subunit UAF30 [Citrus sinensis]
Cs7g09260	336	16.19	49.235	1.60458	Up	gi|568860871|ref|XP_006483937.1|/7.49177e-59/PREDICTED: uncharacterized protein LOC102611595 [Citrus sinensis]
Cs6g09340	1299	30.06	8.79	-1.77391	Down	gi|568855038|ref|XP_006481119.1|/0/PREDICTED: patellin-6 [Citrus sinensis]
Cs2g27210	1794	9.33	1.915	-2.28453	Down	gi|568831985|ref|XP_006470225.1|/0/PREDICTED: uncharacterized CRM domain-containing protein At3g25440, chloroplastic [Citrus sinensis]
Cs1g24730	2565	123.825	23.38	-2.40496	Down	gi|567865941|ref|XP_006425593.1|/0/hypothetical protein CICLE_v10024881mg [Citrus clementina]
orange1.1t01087	1479	18.15	3.745	-2.27693	Down	gi|567871861|ref|XP_006428520.1|/0/hypothetical protein CICLE_v10011553mg [Citrus clementina]
Cs9g01330	1107	61.89	151.765	1.29406	Up	gi|567852147|ref|XP_006419237.1|/0/hypothetical protein CICLE_v10005215mg [Citrus clementina]
Cs8g08800	1116	35.09	126.66	1.85183	Up	gi|568868186|ref|XP_006487395.1|/6.01984e-138/PREDICTED: uncharacterized protein LOC102614191 [Citrus sinensis]
orange1.1t02739	1472.86	48.54	2.35	-4.36844	Down	gi|568880866|ref|XP_006493327.1|/0/PREDICTED: protein IQ-DOMAIN 1 isoform X4 [Citrus sinensis]
Cs7g04370	1185	45.74	16.655	-1.4575	Down	gi|568859427|ref|XP_006483242.1|/0/PREDICTED: protein TWIN LOV 1 isoform X4 [Citrus sinensis]
Cs9g11150	549	31.695	14.05	-1.17369	Down	gi|568873319|ref|XP_006489790.1|/1.69831e-100/PREDICTED: DNA-directed RNA polymerase V subunit 7 [Citrus sinensis]
Cs5g02440	975.52	12.45	34.325	1.46311	Up	gi|568845068|ref|XP_006476400.1|/0/PREDICTED: probable WRKY transcription factor 53 [Citrus sinensis]
Cs7g11730	1086	94.635	35.83	-1.40121	Down	gi|567890729|ref|XP_006437885.1|/0/hypothetical protein CICLE_v10031914mg [Citrus clementina]
Cs6g18360	1281	1.995	9.845	2.303	Up	gi|568857311|ref|XP_006482210.1|/0/PREDICTED: putative glutamine amidotransferase PB2B2.05 [Citrus sinensis]
Cs1g09270	999	5.16	26.7	2.3714	Up	gi|567879275|ref|XP_006432196.1|/1.92561e-108/hypothetical protein CICLE_v10003463mg [Citrus clementina]
Cs7g31420	856.17	115.185	1187.26	3.36561	Up	gi|567886336|ref|XP_006435690.1|/2.51768e-164/hypothetical protein CICLE_v10032308mg [Citrus clementina]
Cs8g16040	1729.12	327.97	150.495	-1.12385	Down	gi|568869681|ref|XP_006488046.1|/0/PREDICTED: ruBisCO large subunit-binding protein subunit alpha [Citrus sinensis]
Cs2g26650	888	43.805	7.65	-2.51756	Down	gi|985437222|ref|XP_015383291.1|/1.22055e-92/PREDICTED: protein E6-like [Citrus sinensis]
Cs9g15100	768	67.005	12.145	-2.46391	Down	gi|568874248|ref|XP_006490228.1|/6.07864e-124/PREDICTED: expansin-B18-like [Citrus sinensis]
Cs3g14930	480	196.47	13.22	-3.89351	Down	gi|568836273|ref|XP_006472170.1|/4.48396e-81/PREDICTED: chaperone protein DnaJ [Citrus sinensis]
Cs9g14040	2367	51.475	20.58	-1.32263	Down	gi|568873871|ref|XP_006490049.1|/0/PREDICTED: uncharacterized protein LOC102611142 [Citrus sinensis]
Cs6g21990	1508.13	45.645	135.96	1.57465	Up	gi|568858365|ref|XP_006482724.1|/0/PREDICTED: probable WRKY transcription factor 4 [Citrus sinensis]
Cs7g15470	1539	131.01	63.955	-1.03455	Down	gi|568862480|ref|XP_006484711.1|/0/PREDICTED: cytochrome P450 89A2-like [Citrus sinensis]
Cs2g25730	513	28.375	1.47	-4.27073	Down	gi|567909403|ref|XP_006447015.1|/1.43075e-76/hypothetical protein CICLE_v10016966mg [Citrus clementina]
Cs5g21010	987	68.595	207.35	1.59589	Up	gi|641821639|gb|KDO41286.1|/0/hypothetical protein CISIN_1g019042mg [Citrus sinensis]
Cs8g18810	1005	40.625	11.705	-1.79524	Down	gi|568870343|ref|XP_006488365.1|/3.48713e-166/PREDICTED: zinc transporter 2 [Citrus sinensis]
Cs1g05430	960.54	291.745	21.96	-3.73176	Down	gi|641839436|gb|KDO58366.1|/2.34485e-111/hypothetical protein CISIN_1g019877mg [Citrus sinensis]
Cs6g22340	1188	24.985	69.725	1.48061	Up	gi|567877455|ref|XP_006431317.1|/0/hypothetical protein CICLE_v10011905mg [Citrus clementina]
Cs3g26790	600	69.18	23.585	-1.55249	Down	gi|567885439|ref|XP_006435278.1|/1.21855e-103/hypothetical protein CICLE_v10002541mg [Citrus clementina]
Cs3g13410	1380	4.21	0.01	-8.71768	Down	gi|567881419|ref|XP_006433268.1|/0/hypothetical protein CICLE_v10001088mg [Citrus clementina]
Cs9g07680	579	51.74	363.1	2.81101	Up	gi|567853838|ref|XP_006420039.1|/1.35368e-93/hypothetical protein CICLE_v10005974mg [Citrus clementina]
orange1.1t03257	813	36.23	176.375	2.28339	Up	gi|567859196|ref|XP_006422281.1|/4.22109e-118/hypothetical protein CICLE_v10007003mg [Citrus clementina]
Cs5g03170	1443	72.865	20.83	-1.80656	Down	gi|568845283|ref|XP_006476506.1|/0/PREDICTED: probable polygalacturonase [Citrus sinensis]
Cs1g06230	1556.23	34.9	77.705	1.15478	Up	gi|567920014|ref|XP_006452013.1|/0/hypothetical protein CICLE_v10007969mg [Citrus clementina]
Cs5g33590	3591	16.095	4.59	-1.81005	Down	gi|567903870|ref|XP_006444423.1|/0/hypothetical protein CICLE_v10018670mg [Citrus clementina]
Cs3g27290	1399.71	329.46	1083.51	1.71753	Up	gi|568839653|ref|XP_006473794.1|/0/PREDICTED: catalase isozyme 1 isoform X2 [Citrus sinensis]
Cs9g17330	1341	69.78	11.88	-2.55428	Down	gi|747059553|ref|XP_011076163.1|/0/PREDICTED: tubulin beta-1 chain [Sesamum indicum]
Cs8g06820	1607.77	61.345	444.31	2.85655	Up	gi|568867722|ref|XP_006487182.1|/0/PREDICTED: polyol transporter 5-like [Citrus sinensis]
Cs7g03320	1890.01	46.88	10.525	-2.15515	Down	gi|568859122|ref|XP_006483091.1|/0/PREDICTED: probable protein S-acyltransferase 22 isoform X2 [Citrus sinensis]
Cs7g14930	858	23.21	47.315	1.02755	Up	gi|568862345|ref|XP_006484644.1|/3.84709e-96/PREDICTED: uncharacterized protein DDB_G0283697 isoform X1 [Citrus sinensis]
Cs8g14980	489	7.035	53.53	2.92773	Up	gi|568869461|ref|XP_006487941.1|/2.56049e-82/PREDICTED: uncharacterized protein LOC102609694 [Citrus sinensis]
orange1.1t05190	219	200.61	448.54	1.16084	Up	gi|641852516|gb|KDO71381.1|/5.81334e-35/hypothetical protein CISIN_1g029759mg [Citrus sinensis]
Cs1g20130	1488	42.34	152.365	1.84744	Up	gi|568823765|ref|XP_006466279.1|/0/PREDICTED: protein DETOXIFICATION 27-like [Citrus sinensis]
Cs3g03450	2359.82	10.53	22.47	1.09349	Up	gi|568833645|ref|XP_006470992.1|/0/PREDICTED: chloride channel protein CLC-c isoform X1 [Citrus sinensis]
Cs7g02720	1613.18	19.79	8.5	-1.21924	Down	gi|568858952|ref|XP_006483007.1|/0/PREDICTED: coiled-coil domain-containing protein SCD2 isoform X1 [Citrus sinensis]
Cs3g19600	2067.37	7.875	25.24	1.68036	Up	gi|568837529|ref|XP_006472776.1|/0/PREDICTED: long chain acyl-CoA synthetase 9, chloroplastic [Citrus sinensis]
Cs6g10030	663.76	101.235	41.845	-1.27458	Down	gi|567873977|ref|XP_006429578.1|/5.6067e-120/hypothetical protein CICLE_v10012658mg [Citrus clementina]
Cs1g19130	2253	46.55	22.8	-1.02975	Down	gi|568823531|ref|XP_006466166.1|/0/PREDICTED: protein EARLY FLOWERING 3-like [Citrus sinensis]
orange1.1t05918	264	17.875	5.435	-1.71759	Down	gi|985474146|ref|XP_015381981.1|/1.79288e-44/PREDICTED: uncharacterized protein LOC102608120 [Citrus sinensis]
Cs4g11600	4965	12.005	32.245	1.42544	Up	gi|567920126|ref|XP_006452069.1|/0/hypothetical protein CICLE_v10007490mg [Citrus clementina]
Cs1g08550	1560.2	87.585	32.43	-1.43335	Down	gi|568820907|ref|XP_006464941.1|/0/PREDICTED: fatty acid amide hydrolase isoform X2 [Citrus sinensis]
Cs6g12600	3279	12.705	2.405	-2.40129	Down	gi|568855902|ref|XP_006481534.1|/0/PREDICTED: serine/threonine-protein kinase Nek5 [Citrus sinensis]
Cs7g01580	1098	47.495	21.34	-1.15422	Down	gi|568858637|ref|XP_006482854.1|/0/PREDICTED: peptidyl-prolyl cis-trans isomerase FKBP42 [Citrus sinensis]
orange1.1t00600	981	33.03	5.49	-2.5889	Down	gi|568876714|ref|XP_006491419.1|/3.34971e-166/PREDICTED: uncharacterized protein C594.04c [Citrus sinensis]
orange1.1t04304	2847	7.21	0.87	-3.05091	Down	gi|568883869|ref|XP_006494665.1|/0/PREDICTED: receptor protein kinase TMK1 isoform X2 [Citrus sinensis]
Cs4g19790	885	18.185	8.49	-1.09891	Down	gi|567917270|ref|XP_006450641.1|/7.71887e-156/hypothetical protein CICLE_v10009066mg [Citrus clementina]
orange1.1t05661	189	13.915	43.455	1.64288	Up	gi|568874146|ref|XP_006490182.1|/4.71423e-29/PREDICTED: uncharacterized protein LOC102624458 [Citrus sinensis]
Cs3g16100	600	298.625	1.855	-7.33077	Down	gi|567882165|ref|XP_006433641.1|/1.7812e-113/hypothetical protein CICLE_v10002540mg [Citrus clementina]
Cs1g03510	789	12.75	1.235	-3.36791	Down	gi|567905770|ref|XP_006445373.1|/4.48301e-93/hypothetical protein CICLE_v10021740mg [Citrus clementina]
Cs7g09770	2236.12	19.07	6.865	-1.47397	Down	gi|985456672|ref|XP_015387437.1|/0/PREDICTED: protein SDA1 homolog isoform X2 [Citrus sinensis]
Cs1g03040	1014	2.48	13.825	2.47887	Up	gi|568819735|ref|XP_006464401.1|/0/PREDICTED: uncharacterized protein LOC102621214 [Citrus sinensis]
Cs7g04110	794.95	116.78	40.905	-1.51344	Down	gi|567892261|ref|XP_006438651.1|/1.38953e-135/hypothetical protein CICLE_v10032279mg [Citrus clementina]
Cs8g02220	1338	72.255	7.81	-3.2097	Down	gi|641849312|gb|KDO68187.1|/7.24736e-162/hypothetical protein CISIN_1g011514mg [Citrus sinensis]
Cs7g03570	861	4.905	26.37	2.42657	Up	gi|567892413|ref|XP_006438727.1|/8.891e-140/hypothetical protein CICLE_v10032304mg [Citrus clementina]
Cs1g04910	1086	78.825	15.715	-2.32651	Down	gi|567870485|ref|XP_006427864.1|/1.30155e-169/hypothetical protein CICLE_v10025939mg [Citrus clementina]
Cs5g13260	1263	20.77	9.48	-1.13154	Down	gi|568847993|ref|XP_006477810.1|/0/PREDICTED: probable sodium/metabolite cotransporter BASS1, chloroplastic [Citrus sinensis]
orange1.1t04336	1230	35.425	17.545	-1.01371	Down	gi|568883936|ref|XP_006494695.1|/0/PREDICTED: beta-ureidopropionase-like [Citrus sinensis]
Cs4g17790	4143	13.48	4.635	-1.54018	Down	gi|568843896|ref|XP_006475834.1|/0/PREDICTED: nuclear pore complex protein NUP205 [Citrus sinensis]
Cs8g06870	744	13.555	1.72	-2.97834	Down	gi|567861114|ref|XP_006423211.1|/5.65624e-148/hypothetical protein CICLE_v10029154mg [Citrus clementina]
Cs7g10710	693	66.725	225.535	1.75705	Up	gi|567891023|ref|XP_006438032.1|/1.65495e-103/hypothetical protein CICLE_v10032648mg [Citrus clementina]
Cs6g21600	632.1	14.435	45.195	1.64659	Up	gi|985454785|ref|XP_015387092.1|/1.6402e-101/PREDICTED: uncharacterized protein LOC102623850 isoform X2 [Citrus sinensis]
orange1.1t02385	867	60.755	6.235	-3.28454	Down	gi|568880150|ref|XP_006492997.1|/5.32933e-154/PREDICTED: xyloglucan endotransglucosylase/hydrolase 2-like [Citrus sinensis]
Cs2g04700	2076	38.595	12.855	-1.58608	Down	gi|568826553|ref|XP_006467636.1|/0/PREDICTED: probable LRR receptor-like serine/threonine-protein kinase At2g24230 [Citrus sinensis]
Cs6g02000	672	4.885	0.1	-5.61029	Down	gi|985451616|ref|XP_015386440.1|/4.09769e-120/PREDICTED: probable L-cysteine desulfhydrase, chloroplastic [Citrus sinensis]
Cs6g13070	1557	26.13	12.835	-1.02562	Down	gi|568856198|ref|XP_006481674.1|/0/PREDICTED: pentatricopeptide repeat-containing protein At2g20710, mitochondrial-like [Citrus sinensis]
Cs3g25180	995.12	283.73	77.355	-1.87495	Down	gi|568839128|ref|XP_006473546.1|/0/PREDICTED: bifunctional nuclease 1 [Citrus sinensis]
orange1.1t00733	303	99.92	44.895	-1.15422	Down	gi|567857100|ref|XP_006421233.1|/3.05812e-36/hypothetical protein CICLE_v10006298mg [Citrus clementina]
orange1.1t00937	3540	38.08	12.395	-1.61928	Down	gi|567871537|ref|XP_006428358.1|/0/hypothetical protein CICLE_v10010916mg [Citrus clementina]
orange1.1t01707	2598	0.88	11.2	3.66985	Up	gi|568878766|ref|XP_006492357.1|/0/PREDICTED: stachyose synthase [Citrus sinensis]
Cs1g25010	735.12	41.685	18.92	-1.13962	Down	gi|568825054|ref|XP_006466904.1|/1.00863e-157/PREDICTED: protein CHAPERONE-LIKE PROTEIN OF POR1, chloroplastic [Citrus sinensis]
Cs6g11990	1026	69.945	16.07	-2.12185	Down	gi|567872325|ref|XP_006428752.1|/0/hypothetical protein CICLE_v10012128mg [Citrus clementina]
Cs7g06680	1605	22.955	94.765	2.04555	Up	gi|568859996|ref|XP_006483514.1|/0/PREDICTED: protein TIC 55, chloroplastic [Citrus sinensis]
Cs5g29670	943.35	37.955	10.11	-1.90851	Down	gi|567902672|ref|XP_006443824.1|/0/hypothetical protein CICLE_v10021043mg [Citrus clementina]
orange1.1t02944	1530	68.325	5.175	-3.72278	Down	gi|568881279|ref|XP_006493509.1|/0/PREDICTED: cytochrome P450 71D11-like [Citrus sinensis]
Cs4g19200	1840.16	180.515	38.405	-2.23275	Down	gi|568844270|ref|XP_006476015.1|/0/PREDICTED: NADP-dependent malic enzyme isoform X1 [Citrus sinensis]
Cs7g31110	447	69.205	19.245	-1.84639	Down	gi|567886424|ref|XP_006435734.1|/2.28007e-55/hypothetical protein CICLE_v10032998mg [Citrus clementina]
Cs3g19200	1293	7.305	0.01	-9.51274	Down	gi|568837418|ref|XP_006472721.1|/0/PREDICTED: uncharacterized protein LOC102614418 [Citrus sinensis]
Cs3g25510	1173	107.73	41.02	-1.39302	Down	gi|568839209|ref|XP_006473582.1|/0/PREDICTED: protein WALLS ARE THIN 1 [Citrus sinensis]
Cs9g17280	411	5.86	0.31	-4.24056	Down	gi|568874569|ref|XP_006490387.1|/6.45531e-66/PREDICTED: copper transport protein ATX1 isoform X1 [Citrus sinensis]
Cs5g34640	450	12.705	0.01	-10.3112	Down	-
Cs3g12080	219	6.64	32.765	2.3029	Up	gi|641819270|gb|KDO39640.1|/2.53925e-14/hypothetical protein CISIN_1g0343182mg, partial [Citrus sinensis]
Cs5g10870	1083.89	9.565	30.975	1.69527	Up	gi|568847298|ref|XP_006477475.1|/0/PREDICTED: NAC domain-containing protein 100 [Citrus sinensis]
Cs9g04260	363	18.58	2.865	-2.69714	Down	gi|568871790|ref|XP_006489063.1|/1.34282e-23/PREDICTED: uncharacterized protein LOC102612411 [Citrus sinensis]
orange1.1t02279	1188	104.43	34.455	-1.59975	Down	gi|568879944|ref|XP_006492904.1|/0/PREDICTED: oxygen-dependent coproporphyrinogen-III oxidase, chloroplastic [Citrus sinensis]
orange1.1t04034	612	5.92	22.93	1.95357	Up	gi|567885883|ref|XP_006435500.1|/2.2339e-92/hypothetical protein CICLE_v10002523mg [Citrus clementina]
Cs6g14560	498	4.515	16.195	1.84275	Up	gi|985453470|ref|XP_015386856.1|/1.56687e-82/PREDICTED: uncharacterized protein LOC107177509 [Citrus sinensis]
Cs8g14190	465	6.215	30.37	2.28882	Up	gi|568869216|ref|XP_006487824.1|/3.80649e-55/PREDICTED: uncharacterized protein LOC102622103 [Citrus sinensis]
Cs5g27280	1038	14.82	5.23	-1.50266	Down	gi|641847169|gb|KDO66050.1|/3.00725e-158/hypothetical protein CISIN_1g019757mg [Citrus sinensis]
Cs8g16640	870	16.77	94.885	2.5003	Up	gi|641854467|gb|KDO73275.1|/1.20841e-138/hypothetical protein CISIN_1g022966mg [Citrus sinensis]
Cs5g30440	936	50.29	23.19	-1.11677	Down	gi|567902878|ref|XP_006443927.1|/4.92508e-172/hypothetical protein CICLE_v10021275mg [Citrus clementina]
Cs7g27210	3111	10.12	23.47	1.21361	Up	gi|567887536|ref|XP_006436290.1|/0/hypothetical protein CICLE_v10030655mg [Citrus clementina]
Cs1g15170	435	1982.24	964.47	-1.03933	Down	gi|568822403|ref|XP_006465620.1|/1.18694e-56/PREDICTED: photosystem I reaction center subunit VI-2, chloroplastic [Citrus sinensis]
Cs8g10470	324	119.465	4.445	-4.74826	Down	gi|567862242|ref|XP_006423775.1|/5.3277e-12/hypothetical protein CICLE_v10029632mg [Citrus clementina]
Cs5g26640	453.61	83.56	29.46	-1.50406	Down	gi|641836075|gb|KDO55044.1|/4.89787e-50/hypothetical protein CISIN_1g029223mg [Citrus sinensis]
Cs7g08170	1320	50.765	13.45	-1.91623	Down	gi|567891891|ref|XP_006438466.1|/1.11509e-168/hypothetical protein CICLE_v10031560mg [Citrus clementina]
Cs9g15150	810	69.255	12.305	-2.49267	Down	gi|568874089|ref|XP_006490154.1|/5.62523e-139/PREDICTED: expansin-B15-like [Citrus sinensis]
Cs9g16590	963	19.52	7.9	-1.30503	Down	gi|568874723|ref|XP_006490463.1|/0/PREDICTED: peroxidase 66 [Citrus sinensis]
Cs5g28090	2289	8.82	1.545	-2.51317	Down	gi|568851249|ref|XP_006479306.1|/0/PREDICTED: uncharacterized protein LOC102622369 [Citrus sinensis]
orange1.1t01052	240	38.62	18.32	-1.07593	Down	gi|567871925|ref|XP_006428552.1|/1.66779e-29/hypothetical protein CICLE_v10013456mg [Citrus clementina]
Cs3g19460	1164	27.805	1.705	-4.0275	Down	gi|568837489|ref|XP_006472756.1|/0/PREDICTED: WAT1-related protein At4g08300 [Citrus sinensis]
orange1.1t02936	393	12.535	26.77	1.09466	Up	gi|985471139|ref|XP_015381164.1|/6.82405e-60/PREDICTED: uncharacterized protein LOC102614904 isoform X2 [Citrus sinensis]
Cs1g16390	1200	5.06	258.835	5.67675	Up	gi|568822727|ref|XP_006465779.1|/0/PREDICTED: uncharacterized protein LOC102613307 [Citrus sinensis]
orange1.1t00255	1257	83.99	4.815	-4.12461	Down	gi|567905476|ref|XP_006445226.1|/0/hypothetical protein CICLE_v10020328mg [Citrus clementina]
Cs3g24820	288	924.64	5213.03	2.49516	Up	gi|625155|gb|AAA99963.1|/7.37015e-18/cold stress protein [Citrus trifoliata]
Cs3g26730	507	1875.84	542.25	-1.7905	Down	gi|567885415|ref|XP_006435266.1|/2.34631e-68/hypothetical protein CICLE_v10002698mg [Citrus clementina]
Cs2g24784	451	9.96	2.51	-1.98846	Down	gi|641820699|gb|KDO40578.1|/1.84571e-81/hypothetical protein CISIN_1g0058031mg, partial [Citrus sinensis]
Cs1g08450	1311	11.055	3.52	-1.65105	Down	gi|568820867|ref|XP_006464925.1|/0/PREDICTED: aspartic proteinase Asp1-like [Citrus sinensis]
Cs1g21350	1803	8.625	1.215	-2.82757	Down	gi|568824067|ref|XP_006466427.1|/0/PREDICTED: growth-regulating factor 1 [Citrus sinensis]
orange1.1t05525	279	5.41	16.85	1.63905	Up	gi|568871033|ref|XP_006488698.1|/1.0033e-50/PREDICTED: beta-amyrin synthase-like [Citrus sinensis]
Cs7g21920	765	12.5	4.24	-1.55979	Down	gi|985458490|ref|XP_015387850.1|/2.09298e-78/PREDICTED: uncharacterized protein LOC102625644 isoform X1 [Citrus sinensis]
orange1.1t02348	924	24.46	6.285	-1.96044	Down	gi|641822886|gb|KDO42357.1|/6.16388e-159/hypothetical protein CISIN_1g038896mg, partial [Citrus sinensis]
Cs2g03240	358.17	8.495	37.48	2.14144	Up	gi|568826178|ref|XP_006467450.1|/1.91668e-62/PREDICTED: protein TIFY 5A-like [Citrus sinensis]
orange1.1t00531	387	34.435	76.355	1.14885	Up	gi|567904608|ref|XP_006444792.1|/4.44258e-67/hypothetical protein CICLE_v10022851mg [Citrus clementina]
Cs5g01590	714.66	15.405	5.41	-1.5097	Down	gi|568844872|ref|XP_006476304.1|/1.09793e-116/PREDICTED: uncharacterized protein LOC102613166 [Citrus sinensis]
Cs2g05940	663	10.67	2.255	-2.24236	Down	gi|568827759|ref|XP_006468216.1|/1.07199e-32/PREDICTED: non-classical arabinogalactan protein 31-like [Citrus sinensis]
orange1.1t00544	744	66.055	189.185	1.51806	Up	gi|567904564|ref|XP_006444770.1|/4.07238e-130/hypothetical protein CICLE_v10021877mg [Citrus clementina]
Cs8g06750	858	2.39	11.535	2.27094	Up	gi|567861152|ref|XP_006423230.1|/4.32072e-156/hypothetical protein CICLE_v10028994mg [Citrus clementina]
Cs6g19090	1278	55.4	8.27	-2.74393	Down	gi|568857523|ref|XP_006482315.1|/0/PREDICTED: protein trichome birefringence-like 19 [Citrus sinensis]
Cs6g22230	1125	5.255	150.5	4.83993	Up	gi|568858435|ref|XP_006482758.1|/0/PREDICTED: ninja-family protein AFP3-like isoform X2 [Citrus sinensis]
Cs4g04780	1344	18.92	0.445	-5.40996	Down	gi|567922314|ref|XP_006453163.1|/0/hypothetical protein CICLE_v10010833mg [Citrus clementina]
Cs6g11510	1440	16.715	52.36	1.64732	Up	gi|568855577|ref|XP_006481380.1|/0/PREDICTED: anthocyanidin 3-O-glucosyltransferase 6-like [Citrus sinensis]
orange1.1t01657	1680.35	11.94	1.965	-2.6032	Down	gi|567903962|ref|XP_006444469.1|/0/hypothetical protein CICLE_v10019452mg [Citrus clementina]
Cs2g24880	2409	13.32	28.515	1.09813	Up	gi|567909617|ref|XP_006447122.1|/0/hypothetical protein CICLE_v10014314mg [Citrus clementina]
Cs8g16440	2175	33.385	14.39	-1.21413	Down	gi|568869748|ref|XP_006488079.1|/0/PREDICTED: auxin response factor 10 [Citrus sinensis]
orange1.1t01324	1059	8.3	0.225	-5.20511	Down	gi|985468548|ref|XP_015390004.1|/1.74884e-163/PREDICTED: homogentisate phytyltransferase 1, chloroplastic-like [Citrus sinensis]
Cs6g15460	291	505.36	1100.49	1.12276	Up	gi|567875409|ref|XP_006430294.1|/2.79998e-37/hypothetical protein CICLE_v10013197mg [Citrus clementina]
Cs5g02890	777	11.8	4.07	-1.53569	Down	gi|568845227|ref|XP_006476479.1|/5.98493e-143/PREDICTED: 50S ribosomal protein L25 [Citrus sinensis]
Cs5g10140	1351.17	115.715	27.16	-2.09102	Down	gi|568847070|ref|XP_006477363.1|/0/PREDICTED: hydroxymethylglutaryl-CoA synthase [Citrus sinensis]
Cs3g20030	1512	6.33	0.395	-4.00228	Down	gi|568837630|ref|XP_006472826.1|/6.93541e-180/PREDICTED: cyclin-A1-1 [Citrus sinensis]
Cs5g10760	297	6.64	25.825	1.95951	Up	gi|985446297|ref|XP_006477463.2|/2.42671e-49/PREDICTED: uncharacterized protein LOC102629387 [Citrus sinensis]
Cs5g32310	1301.56	13.555	3.54	-1.937	Down	gi|567903438|ref|XP_006444207.1|/0/hypothetical protein CICLE_v10020206mg [Citrus clementina]
Cs8g13680	429	15.04	57.19	1.92696	Up	gi|568869134|ref|XP_006487788.1|/3.13089e-73/PREDICTED: pathogenesis-related protein PR-4-like [Citrus sinensis]
Cs3g11930	1429.26	62	185.395	1.58026	Up	gi|567881109|ref|XP_006433113.1|/0/hypothetical protein CICLE_v10000781mg [Citrus clementina]
Cs6g03780	594	16.9	0.62	-4.76861	Down	gi|567872719|ref|XP_006428949.1|/5.39855e-56/hypothetical protein CICLE_v10012401mg [Citrus clementina]
Cs5g34390	630	51.135	5.435	-3.23396	Down	gi|568853001|ref|XP_006480157.1|/3.24392e-97/PREDICTED: uncharacterized protein LOC102615817 [Citrus sinensis]
Cs1g13960	606.23	12.295	31.68	1.3655	Up	gi|568822016|ref|XP_006465436.1|/2.12315e-96/PREDICTED: auxin-responsive protein IAA1 [Citrus sinensis]
Cs5g27670	741	38.355	88.945	1.2135	Up	gi|568851105|ref|XP_006479234.1|/5.63479e-132/PREDICTED: ethylene-responsive transcription factor-like protein At4g13040 isoform X1 [Citrus sinensis]
Cs3g11270	578.95	38.34	17.795	-1.10738	Down	gi|567880937|ref|XP_006433027.1|/1.0911e-95/hypothetical protein CICLE_v10002536mg [Citrus clementina]
Cs7g01560	3248.97	9.075	0.52	-4.12531	Down	gi|568858631|ref|XP_006482851.1|/0/PREDICTED: DNA topoisomerase 2 [Citrus sinensis]
orange1.1t00872	2064	33.205	109.76	1.72488	Up	gi|568877243|ref|XP_006491651.1|/0/PREDICTED: uncharacterized protein LOC102620686 [Citrus sinensis]
Cs6g15710	697.92	145.665	65.75	-1.14759	Down	gi|568856715|ref|XP_006481924.1|/5.72247e-37/PREDICTED: peptidyl-prolyl cis-trans isomerase FKBP16-4, chloroplastic [Citrus sinensis]
Cs7g14960	1686	4.8	0.07	-6.09954	Down	gi|568862351|ref|XP_006484647.1|/0/PREDICTED: BTB/POZ domain-containing protein At1g50280 [Citrus sinensis]
Cs8g19730	511.31	1215.04	10.505	-6.85378	Down	gi|567864702|ref|XP_006425000.1|/1.35204e-98/hypothetical protein CICLE_v10029307mg [Citrus clementina]
Cs5g24820	1407	19.81	78.135	1.97974	Up	gi|567901378|ref|XP_006443177.1|/0/hypothetical protein CICLE_v10019770mg [Citrus clementina]
Cs3g26970	705	535.75	2423.93	2.17771	Up	gi|572152886|ref|NP_001275806.1|/9.74697e-65/dehydrin [Citrus sinensis]
Cs5g27130	832.44	37.76	11.42	-1.7253	Down	gi|567901994|ref|XP_006443485.1|/8.18656e-139/hypothetical protein CICLE_v10021575mg [Citrus clementina]
Cs5g03080	1420.24	67.205	172.825	1.36267	Up	gi|568845271|ref|XP_006476500.1|/0/PREDICTED: monodehydroascorbate reductase 5, mitochondrial [Citrus sinensis]
Cs8g14950	1167	74.22	16.815	-2.14206	Down	gi|568869452|ref|XP_006487937.1|/0/PREDICTED: glucan endo-1,3-beta-glucosidase 14 [Citrus sinensis]
Cs4g20210	984	69.27	167.24	1.27162	Up	gi|641860958|gb|KDO79646.1|/1.51918e-33/hypothetical protein CISIN_1g020358mg [Citrus sinensis]
Cs7g03980	1185	50.93	22.46	-1.18116	Down	gi|567892297|ref|XP_006438669.1|/0/hypothetical protein CICLE_v10031757mg [Citrus clementina]
Cs9g01940	642	121.87	45.165	-1.43207	Down	gi|568871264|ref|XP_006488810.1|/6.35336e-11/PREDICTED: prostatic spermine-binding protein [Citrus sinensis]
Cs4g01540	606	10.865	24.505	1.17339	Up	gi|568840040|ref|XP_006473979.1|/8.53946e-97/PREDICTED: FIP1[V]-like protein isoform X1 [Citrus sinensis]
Cs7g02480	2265	25.79	12.415	-1.05473	Down	gi|568858878|ref|XP_006482970.1|/0/PREDICTED: U3 small nucleolar RNA-associated protein 25 [Citrus sinensis]
Cs2g06020	687.78	15.8	4.085	-1.95152	Down	gi|641857213|gb|KDO75979.1|/1.68203e-81/hypothetical protein CISIN_1g025545mg [Citrus sinensis]
Cs8g11330	1324.12	97.775	7.84	-3.64054	Down	gi|568868658|ref|XP_006487597.1|/0/PREDICTED: probable pectate lyase 1 [Citrus sinensis]
orange1.1t05254	293	9.47	0.01	-9.88722	Down	gi|641859966|gb|KDO78656.1|/6.42514e-50/hypothetical protein CISIN_1g027312mg [Citrus sinensis]
Cs2g25360	3471	6.93	0.355	-4.28696	Down	gi|567909487|ref|XP_006447057.1|/0/hypothetical protein CICLE_v10014073mg [Citrus clementina]
Cs6g05800	714	53.95	22.38	-1.26941	Down	gi|568854269|ref|XP_006480753.1|/5.35873e-76/PREDICTED: uncharacterized protein LOC102623842 [Citrus sinensis]
Cs8g19960	297	227.965	1094.07	2.26282	Up	gi|567864778|ref|XP_006425038.1|/1.20716e-40/hypothetical protein CICLE_v10029657mg [Citrus clementina]
Cs7g20830	708	14.265	5.01	-1.5096	Down	gi|567888224|ref|XP_006436634.1|/1.04304e-132/hypothetical protein CICLE_v10032630mg [Citrus clementina]
Cs6g13350	1233.01	35.37	90.23	1.35108	Up	gi|568856129|ref|XP_006481641.1|/0/PREDICTED: sucrose-phosphatase 2 [Citrus sinensis]
Cs3g26150	772.27	30.565	13.5	-1.17892	Down	gi|568839380|ref|XP_006473662.1|/3.88216e-86/PREDICTED: uncharacterized protein DDB_G0283697 isoform X2 [Citrus sinensis]
Cs7g11790	990	14.045	47.745	1.76529	Up	gi|641851432|gb|KDO70303.1|/6.2418e-144/hypothetical protein CISIN_1g020192mg [Citrus sinensis]
orange1.1t05272	216	22.98	9.115	-1.33406	Down	gi|568823273|ref|XP_006466043.1|/1.03679e-15/PREDICTED: uncharacterized protein LOC102609690 [Citrus sinensis]
Cs2g10440	450	43.835	8.57	-2.35472	Down	gi|985434160|ref|XP_015382589.1|/9.90097e-43/PREDICTED: prophenin and tritrpticin precursor-like [Citrus sinensis]
Cs8g15390	1330.92	66.125	12.995	-2.34724	Down	gi|568869555|ref|XP_006487986.1|/0/PREDICTED: serine carboxypeptidase-like 51 isoform X1 [Citrus sinensis]
Cs7g29200	309	9.32	2.35	-1.98767	Down	gi|641810941|gb|KDO37044.1|/1.41509e-25/hypothetical protein CISIN_1g043329mg, partial [Citrus sinensis]
Cs3g21910	959.08	34.54	84.34	1.28795	Up	gi|568838257|ref|XP_006473131.1|/8.41287e-160/PREDICTED: dehydrogenase/reductase SDR family member 12 isoform X1 [Citrus sinensis]
Cs8g05100	477	51.125	17.01	-1.58765	Down	gi|568867375|ref|XP_006487013.1|/8.31634e-48/PREDICTED: uncharacterized protein LOC102610202 [Citrus sinensis]
Cs3g26780	984	31.165	12.675	-1.29794	Down	gi|568839530|ref|XP_006473735.1|/0/PREDICTED: high mobility group B protein 9 isoform X2 [Citrus sinensis]
Cs3g13300	1155	14.04	40.42	1.52553	Up	gi|567881407|ref|XP_006433262.1|/3.39047e-163/hypothetical protein CICLE_v10001478mg [Citrus clementina]
Cs2g17570	3399	19.11	6.33	-1.59405	Down	gi|985435329|ref|XP_015382841.1|/0/PREDICTED: RNA-dependent RNA polymerase 1 isoform X1 [Citrus sinensis]
orange1.1t01447	1134	151.045	324.365	1.10264	Up	gi|567854809|ref|XP_006420524.1|/0/hypothetical protein CICLE_v10005136mg [Citrus clementina]
Cs2g30750	1895.04	37.365	5.025	-2.89449	Down	gi|568832907|ref|XP_006470664.1|/0/PREDICTED: zinc finger CCCH domain-containing protein 53 isoform X2 [Citrus sinensis]
Cs2g08280	768	153.4	40.975	-1.90448	Down	gi|568827454|ref|XP_006468074.1|/1.59594e-132/PREDICTED: BAG family molecular chaperone regulator 2 [Citrus sinensis]
Cs2g06660	201	2.105	14.12	2.74585	Up	gi|641857023|gb|KDO75789.1|/3.35742e-30/hypothetical protein CISIN_1g041404mg [Citrus sinensis]
Cs8g08600	951	19.84	46.38	1.22509	Up	gi|641819937|gb|KDO40065.1|/6.03516e-141/hypothetical protein CISIN_1g021193mg [Citrus sinensis]
Cs9g07560	612	23.77	49.67	1.06323	Up	gi|568872586|ref|XP_006489448.1|/3.42251e-117/PREDICTED: E3 ubiquitin-protein ligase RNF12-B-like [Citrus sinensis]
Cs8g05710	933	18.805	4.48	-2.06955	Down	gi|568867513|ref|XP_006487081.1|/0/PREDICTED: probable carboxylesterase 5 [Citrus sinensis]
Cs6g01750	1293	19.855	1.95	-3.34796	Down	gi|568853380|ref|XP_006480338.1|/0/PREDICTED: transcription factor MYB86 [Citrus sinensis]
Cs3g23910	1362	38.245	10.995	-1.79842	Down	gi|568838755|ref|XP_006473370.1|/0/PREDICTED: uncharacterized protein LOC102623920 isoform X1 [Citrus sinensis]
Cs7g16270	330	8.53	19.355	1.18209	Up	gi|641827460|gb|KDO46643.1|/7.57437e-43/hypothetical protein CISIN_1g034408mg [Citrus sinensis]
orange1.1t04977	1494	30.09	6.69	-2.16921	Down	gi|567869671|ref|XP_006427457.1|/0/hypothetical protein CICLE_v10027557mg [Citrus clementina]
Cs9g17250	1991.57	18.72	231.38	3.62761	Up	gi|641841090|gb|KDO60004.1|/0/hypothetical protein CISIN_1g007806mg [Citrus sinensis]
Cs9g16360	1323	2.735	32.285	3.56125	Up	gi|567858212|ref|XP_006421789.1|/0/hypothetical protein CICLE_v10004981mg [Citrus clementina]
Cs3g14230	2199	4.835	0.03	-7.33241	Down	gi|567881687|ref|XP_006433402.1|/0/hypothetical protein CICLE_v10000203mg [Citrus clementina]
Cs1g07510	1143	122.44	298.9	1.28759	Up	gi|567919620|ref|XP_006451816.1|/2.46424e-57/hypothetical protein CICLE_v10008649mg [Citrus clementina]
Cs6g19580	815.67	78.29	20.08	-1.96307	Down	gi|567876685|ref|XP_006430932.1|/1.8709e-137/hypothetical protein CICLE_v10012320mg [Citrus clementina]
Cs3g23740	648	29.655	12.14	-1.28851	Down	gi|568838720|ref|XP_006473353.1|/2.21441e-104/PREDICTED: uncharacterized protein LOC102619479 [Citrus sinensis]
orange1.1t00392	1335	6.985	19.765	1.50062	Up	gi|568876159|ref|XP_006491152.1|/0/PREDICTED: calmodulin-binding receptor-like cytoplasmic kinase 2 isoform X1 [Citrus sinensis]
orange1.1t00446	2001	10.5	30.42	1.53463	Up	gi|568876296|ref|XP_006491217.1|/0/PREDICTED: uncharacterized protein At5g41620 [Citrus sinensis]
Cs9g16160	1473	35.24	15.815	-1.15592	Down	gi|568874324|ref|XP_006490266.1|/0/PREDICTED: xyloglucan galactosyltransferase KATAMARI1 homolog [Citrus sinensis]
orange1.1t05568	276	500.755	1038.02	1.05166	Up	gi|1000969448|ref|XP_015573771.1|/2.40076e-44/PREDICTED: polyubiquitin [Ricinus communis]
Cs2g16440	288	24.555	7.625	-1.68721	Down	gi|567861258|ref|XP_006423283.1|/1.58738e-48/hypothetical protein CICLE_v10029669mg [Citrus clementina]
Cs5g09220	2064.92	4.44	77.775	4.13067	Up	gi|572152878|ref|NP_001275813.1|/0/acid beta-fructofuranosidase-like [Citrus sinensis]
Cs5g25590	1060.18	1446.68	12.27	-6.88147	Down	gi|568850564|ref|XP_006478980.1|/0/PREDICTED: GDSL esterase/lipase At5g33370-like [Citrus sinensis]
Cs5g15190	660	353.82	753.74	1.09105	Up	gi|568848433|ref|XP_006478015.1|/8.75226e-120/PREDICTED: probable glutathione S-transferase [Citrus sinensis]
Cs5g14370	1821	5.635	24.07	2.09475	Up	gi|641831450|gb|KDO50508.1|/0/hypothetical protein CISIN_1g007379mg [Citrus sinensis]
Cs2g10880	2254.76	19.195	7.49	-1.35769	Down	gi|568828238|ref|XP_006468451.1|/0/PREDICTED: exocyst complex component EXO84C [Citrus sinensis]
orange1.1t02361	1659	105.37	49.965	-1.07647	Down	gi|350541929|gb|AEQ29520.1|/0/phytoene desaturase [Citrus x paradisi]
Cs7g25810	966	10.89	39.515	1.8594	Up	gi|568864659|ref|XP_006485710.1|/1.91343e-166/PREDICTED: uncharacterized protein LOC102628268 [Citrus sinensis]
Cs9g03280	228	25.46	81.485	1.6783	Up	gi|567906529|ref|XP_006445578.1|/5.04922e-31/hypothetical protein CICLE_v10015873mg [Citrus clementina]
Cs9g04370	729	11.15	0.29	-5.26485	Down	gi|567852825|ref|XP_006419576.1|/1.87952e-141/hypothetical protein CICLE_v10005528mg [Citrus clementina]
Cs8g05740	603	16.21	4.505	-1.84729	Down	gi|568867517|ref|XP_006487083.1|/4.86695e-92/PREDICTED: cyclin-dependent kinase inhibitor 7 [Citrus sinensis]
Cs7g07450	1734	7.865	82.95	3.39872	Up	gi|568860166|ref|XP_006483597.1|/0/PREDICTED: cryptochrome DASH, chloroplastic/mitochondrial [Citrus sinensis]
Cs6g13920	875.01	30.985	9.96	-1.63735	Down	gi|568855965|ref|XP_006481562.1|/6.24913e-128/PREDICTED: lipid droplet-associated hydrolase isoform X7 [Citrus sinensis]
Cs7g13240	339	7.27	16.135	1.15017	Up	gi|567890297|ref|XP_006437669.1|/4.5412e-48/hypothetical protein CICLE_v10033117mg [Citrus clementina]
Cs8g11480	522	9.05	1.475	-2.6172	Down	gi|567854917|ref|XP_006420578.1|/1.47716e-34/hypothetical protein CICLE_v10006085mg [Citrus clementina]
Cs7g09860	1209	799.48	8.85	-6.49724	Down	gi|641863435|gb|KDO82121.1|/0/hypothetical protein CISIN_1g015702mg [Citrus sinensis]
Cs5g18350	1017	102.4	25.905	-1.98291	Down	gi|568848998|ref|XP_006478263.1|/2.00979e-177/PREDICTED: uncharacterized protein LOC102623835 isoform X2 [Citrus sinensis]
Cs1g15780	3412.74	9.345	2.09	-2.16069	Down	gi|568822553|ref|XP_006465695.1|/0/PREDICTED: MMS19 nucleotide excision repair protein homolog isoform X2 [Citrus sinensis]
orange1.1t04514	585	22.595	11.035	-1.03392	Down	gi|568849534|ref|XP_006478505.1|/1.58698e-105/PREDICTED: 60S ribosomal protein L9-like [Citrus sinensis]
Cs1g06850	1200	848.44	119.275	-2.83052	Down	gi|568820417|ref|XP_006464717.1|/0/PREDICTED: protochlorophyllide reductase, chloroplastic [Citrus sinensis]
Cs3g11360	2238	35.845	6.035	-2.57035	Down	gi|567880969|ref|XP_006433043.1|/0/hypothetical protein CICLE_v10000387mg [Citrus clementina]
orange1.1t03219	789	13.655	84.82	2.63498	Up	gi|568881748|ref|XP_006493714.1|/3.87304e-137/PREDICTED: putative F-box protein PP2-B12 [Citrus sinensis]
Cs5g18660	1512	6.06	16.265	1.42438	Up	gi|568849073|ref|XP_006478300.1|/0/PREDICTED: licodione synthase-like [Citrus sinensis]
Cs2g10930	774	44.26	97.605	1.14095	Up	gi|568828248|ref|XP_006468456.1|/4.40437e-138/PREDICTED: protein PHLOEM PROTEIN 2-LIKE A1 [Citrus sinensis]
Cs7g04010	945	26.255	9.975	-1.3962	Down	gi|567892289|ref|XP_006438665.1|/4.68656e-170/hypothetical protein CICLE_v10032165mg [Citrus clementina]
Cs7g04900	1101	230.095	25.15	-3.1936	Down	gi|568859572|ref|XP_006483312.1|/0/PREDICTED: uncharacterized protein LOC102608149 [Citrus sinensis]
Cs6g18510	2952	12.715	3.58	-1.8285	Down	gi|568857364|ref|XP_006482236.1|/0/PREDICTED: uncharacterized protein LOC102607850 [Citrus sinensis]
Cs3g15340	330	52.785	24.16	-1.12751	Down	gi|568836384|ref|XP_006472224.1|/1.57569e-48/PREDICTED: uncharacterized protein LOC102628713 [Citrus sinensis]
Cs4g09240	1521	33.985	8.455	-2.00702	Down	gi|568841994|ref|XP_006474938.1|/0/PREDICTED: uncharacterized protein LOC102620715 [Citrus sinensis]
Cs8g20380	1017	4.24	21.925	2.37044	Up	gi|641848045|gb|KDO66923.1|/0/hypothetical protein CISIN_1g019643mg [Citrus sinensis]
Cs4g14090	1875.28	109.75	48.79	-1.16956	Down	gi|641838826|gb|KDO57764.1|/0/hypothetical protein CISIN_1g004219mg [Citrus sinensis]
Cs9g17990	6131.85	76.9	188.685	1.29492	Up	gi|568874817|ref|XP_006490510.1|/0/PREDICTED: glutamate synthase 1 [NADH], chloroplastic isoform X1 [Citrus sinensis]
Cs1g18000	3642	28.11	11.54	-1.28444	Down	gi|568823186|ref|XP_006466000.1|/0/PREDICTED: probable phospholipid-transporting ATPase 4 isoform X2 [Citrus sinensis]
orange1.1t04379	2319	19.775	0.865	-4.51483	Down	gi|568883999|ref|XP_006494723.1|/0/PREDICTED: protein QUIRKY [Citrus sinensis]
Cs5g09670	471	3.85	12.52	1.7013	Up	gi|567895892|ref|XP_006440434.1|/5.4386e-52/hypothetical protein CICLE_v10022648mg [Citrus clementina]
Cs1g08380	2223	12.46	1.275	-3.28873	Down	gi|567879073|ref|XP_006432095.1|/0/hypothetical protein CICLE_v10000393mg [Citrus clementina]
Cs7g03630	750	414.065	86.145	-2.26502	Down	gi|567892389|ref|XP_006438715.1|/3.17788e-122/hypothetical protein CICLE_v10032548mg [Citrus clementina]
Cs1g23990	1436.77	88.865	184.035	1.05029	Up	gi|567866143|ref|XP_006425694.1|/0/hypothetical protein CICLE_v10025446mg [Citrus clementina]
Cs1g06740	1098.58	583.625	1437.79	1.30074	Up	gi|568820395|ref|XP_006464706.1|/0/PREDICTED: uncharacterized protein LOC102611604 [Citrus sinensis]
orange1.1t01727	1143	10.96	0.21	-5.70571	Down	gi|985469152|ref|XP_006492456.2|/0/PREDICTED: probable pectinesterase 53 [Citrus sinensis]
Cs4g12120	1581.36	75.595	7.77	-3.2823	Down	gi|568842727|ref|XP_006475286.1|/0/PREDICTED: (-)-germacrene D synthase-like isoform X2 [Citrus sinensis]
Cs1g18190	2150.2	25.6	8.655	-1.56454	Down	gi|568823234|ref|XP_006466024.1|/0/PREDICTED: beta-galactosidase 17 [Citrus sinensis]
Cs1g16430	1041	20.08	5.095	-1.97861	Down	gi|568822750|ref|XP_006465789.1|/0/PREDICTED: cytosolic sulfotransferase 15-like [Citrus sinensis]
orange1.1t01459	1636.36	59.045	18.96	-1.63886	Down	gi|568878328|ref|XP_006492150.1|/0/PREDICTED: chaperonin CPN60-2, mitochondrial [Citrus sinensis]
Cs4g11150	1602	342.61	735.035	1.10125	Up	gi|985444138|ref|XP_015384760.1|/0/PREDICTED: LOW QUALITY PROTEIN: polyubiquitin-A-like [Citrus sinensis]
Cs6g07690	570	80.155	434.95	2.43999	Up	gi|567873415|ref|XP_006429297.1|/8.80449e-106/hypothetical protein CICLE_v10012862mg [Citrus clementina]
orange1.1t04220	303	12.36	0.225	-5.77961	Down	gi|641823375|gb|KDO42788.1|/5.74067e-51/hypothetical protein CISIN_1g046390mg [Citrus sinensis]
Cs1g19170	1317	12.755	3.81	-1.7432	Down	gi|568823543|ref|XP_006466172.1|/0/PREDICTED: aspartic proteinase nepenthesin-1 [Citrus sinensis]
Cs2g20620	1740	20.45	8.16	-1.32546	Down	gi|567910669|ref|XP_006447648.1|/0/hypothetical protein CICLE_v10014736mg [Citrus clementina]
Cs3g15540	1182	22.19	53.795	1.27756	Up	gi|568836428|ref|XP_006472246.1|/0/PREDICTED: stearoyl-[acyl-carrier-protein] 9-desaturase, chloroplastic-like [Citrus sinensis]
Cs9g06370	579	31.335	4.915	-2.67251	Down	gi|568872339|ref|XP_006489329.1|/8.47891e-96/PREDICTED: uncharacterized GPI-anchored protein At3g06035-like [Citrus sinensis]
Cs9g06660	624	1742.56	740.84	-1.23397	Down	gi|567853471|ref|XP_006419899.1|/3.59803e-117/hypothetical protein CICLE_v10005892mg [Citrus clementina]
Cs3g20580	384	11.295	1.34	-3.07538	Down	gi|568837780|ref|XP_006472899.1|/8.12326e-69/PREDICTED: basic blue protein [Citrus sinensis]
Cs2g24110	1392	15.56	2.065	-2.91363	Down	gi|568831375|ref|XP_006469943.1|/0/PREDICTED: (-)-germacrene D synthase-like [Citrus sinensis]
Cs5g09840	1077	16.435	2.35	-2.80604	Down	gi|568846996|ref|XP_006477327.1|/2.11236e-180/PREDICTED: probable sugar phosphate/phosphate translocator At1g12500 [Citrus sinensis]
orange1.1t01131	1656	22.37	10.36	-1.11054	Down	gi|568877656|ref|XP_006491841.1|/0/PREDICTED: probable nucleolar protein 5-1 [Citrus sinensis]
orange1.1t01307	297	679.475	26.44	-4.68363	Down	-
Cs4g02970	588	29.845	3.59	-3.05543	Down	gi|567922860|ref|XP_006453436.1|/7.44254e-119/hypothetical protein CICLE_v10009569mg [Citrus clementina]
Cs3g01440	345	111.615	15.465	-2.85145	Down	gi|567877683|ref|XP_006431400.1|/1.27457e-34/hypothetical protein CICLE_v10002869mg [Citrus clementina]
Cs6g15820	1368	8.51	75.695	3.15297	Up	gi|568856733|ref|XP_006481932.1|/1.16502e-167/PREDICTED: uncharacterized protein LOC102623178 [Citrus sinensis]
Cs9g18290	1098	2.015	29.335	3.86377	Up	gi|568874890|ref|XP_006490545.1|/0/PREDICTED: probable trehalose-phosphate phosphatase C [Citrus sinensis]
Cs3g18740	6069	20.875	8.15	-1.3569	Down	gi|568837297|ref|XP_006472662.1|/0/PREDICTED: golgin subfamily B member 1 [Citrus sinensis]
Cs5g11450	918	22.4	54.71	1.28831	Up	gi|985447625|ref|XP_015385472.1|/1.26778e-164/PREDICTED: SNAP25 homologous protein SNAP33-like [Citrus sinensis]
Cs2g07350	384	133.54	24.06	-2.47256	Down	gi|567913647|ref|XP_006449137.1|/1.75688e-55/hypothetical protein CICLE_v10017174mg [Citrus clementina]
Cs7g14900	567	26.665	77.21	1.53384	Up	gi|568862339|ref|XP_006484641.1|/2.62293e-86/PREDICTED: ATP-dependent Clp protease adapter protein CLPS1, chloroplastic-like [Citrus sinensis]
Cs3g11760	1200	10.7	22.545	1.0752	Up	gi|985439674|ref|XP_015383889.1|/0/PREDICTED: 3-oxo-Delta(4,5)-steroid 5-beta-reductase-like isoform X2 [Citrus sinensis]
Cs4g14560	417	44.98	14.485	-1.63472	Down	gi|641820588|gb|KDO40500.1|/2.71243e-40/hypothetical protein CISIN_1g035524mg [Citrus sinensis]
Cs8g12690	828	6.935	16.435	1.2448	Up	gi|568868979|ref|XP_006487723.1|/6.66539e-159/PREDICTED: phosphoenolpyruvate carboxylase kinase 1-like [Citrus sinensis]
Cs9g18020	1102.29	22.715	66.22	1.54362	Up	gi|568874829|ref|XP_006490516.1|/3.67163e-114/PREDICTED: probable protein phosphatase 2C 51 isoform X2 [Citrus sinensis]
orange1.1t01654	2241	7.1	18.055	1.34651	Up	gi|567903954|ref|XP_006444465.1|/0/hypothetical protein CICLE_v10018997mg [Citrus clementina]
Cs1g25110	411	41.195	17.815	-1.20938	Down	gi|567865805|ref|XP_006425525.1|/3.30767e-70/hypothetical protein CICLE_v10026741mg [Citrus clementina]
Cs4g07790	1300.7	28.99	425.505	3.87555	Up	gi|568841671|ref|XP_006474781.1|/0/PREDICTED: probable amino acid permease 7 [Citrus sinensis]
Cs6g15240	2979	16.95	7.225	-1.23022	Down	gi|568856501|ref|XP_006481821.1|/0/PREDICTED: serine/threonine-protein kinase KIPK-like [Citrus sinensis]
Cs1g24240	1248	20.065	43.715	1.12345	Up	gi|567866069|ref|XP_006425657.1|/0/hypothetical protein CICLE_v10025715mg [Citrus clementina]
orange1.1t01755	1166.22	707.53	213.95	-1.72552	Down	gi|568878847|ref|XP_006492396.1|/0/PREDICTED: S-adenosylmethionine synthase 1 [Citrus sinensis]
Cs5g26090	942	11.745	0.64	-4.19783	Down	gi|567901716|ref|XP_006443346.1|/4.82333e-167/hypothetical protein CICLE_v10021255mg [Citrus clementina]
orange1.1t05160	312	59.72	22.365	-1.41697	Down	gi|641821274|gb|KDO41000.1|/8.62496e-07/hypothetical protein CISIN_1g047255mg [Citrus sinensis]
Cs2g06210	346.64	26.605	11.02	-1.27157	Down	gi|641857160|gb|KDO75926.1|/1.08346e-57/hypothetical protein CISIN_1g0325481mg [Citrus sinensis]
orange1.1t03944	759	7.205	0.01	-9.49285	Down	gi|985472733|ref|XP_006494391.2|/1.1583e-119/PREDICTED: transcription factor ORG2 [Citrus sinensis]
Cs7g02830	717	2.335	9.15	1.97035	Up	gi|985455186|ref|XP_015387152.1|/3.69302e-125/PREDICTED: homogentisate geranylgeranyltransferase, chloroplastic-like [Citrus sinensis]
orange1.1t01564	1788	10.69	2.435	-2.13427	Down	gi|985469062|ref|XP_015380644.1|/0/PREDICTED: monocopper oxidase-like protein SKU5 isoform X1 [Citrus sinensis]
Cs6g10120	987	83.755	19.065	-2.13525	Down	gi|568855214|ref|XP_006481203.1|/0/PREDICTED: probable WRKY transcription factor 70 [Citrus sinensis]
Cs4g17140	1965	43.605	17.38	-1.32707	Down	gi|568843757|ref|XP_006475765.1|/0/PREDICTED: probable inactive receptor kinase At2g26730 [Citrus sinensis]
Cs3g24240	1028.28	14.655	4.715	-1.63606	Down	gi|568838845|ref|XP_006473412.1|/6.13501e-177/PREDICTED: uncharacterized protein LOC102610377 isoform X2 [Citrus sinensis]
orange1.1t03839	1071	70.5	30.56	-1.20598	Down	gi|567918476|ref|XP_006451244.1|/8.79631e-179/hypothetical protein CICLE_v10008732mg [Citrus clementina]
Cs7g03670	1485	1.955	20.07	3.3598	Up	gi|568859217|ref|XP_006483138.1|/0/PREDICTED: cyclic dof factor 3-like [Citrus sinensis]
Cs2g17400	639	6.995	0.58	-3.5922	Down	gi|568829885|ref|XP_006469245.1|/3.96878e-98/PREDICTED: probable calcium-binding protein CML25 [Citrus sinensis]
orange1.1t01536	1953	20.875	52.9	1.34149	Up	gi|568878431|ref|XP_006492196.1|/0/PREDICTED: neutral/alkaline invertase 3, chloroplastic-like [Citrus sinensis]
Cs5g09930	660.13	22.325	9.445	-1.24104	Down	gi|568847014|ref|XP_006477336.1|/2.3078e-135/PREDICTED: uncharacterized protein LOC102621967 [Citrus sinensis]
Cs5g01410	788.28	41.88	201.77	2.26838	Up	gi|568844822|ref|XP_006476281.1|/1.34284e-145/PREDICTED: beta-carotene isomerase D27, chloroplastic isoform X3 [Citrus sinensis]
orange1.1t05924	165	41.345	15.8	-1.38779	Down	gi|641820588|gb|KDO40500.1|/1.50557e-22/hypothetical protein CISIN_1g035524mg [Citrus sinensis]
Cs8g07210	2160	30.205	139.665	2.20911	Up	gi|567861332|ref|XP_006423320.1|/0/hypothetical protein CICLE_v10027908mg [Citrus clementina]
Cs6g04740	312	11.415	2.39	-2.25585	Down	gi|567902480|ref|XP_006443728.1|/2.39517e-41/hypothetical protein CICLE_v10023610mg [Citrus clementina]
Cs7g15610	1563	123.43	23.97	-2.36439	Down	gi|568862499|ref|XP_006484720.1|/0/PREDICTED: non-specific phospholipase C3-like [Citrus sinensis]
Cs7g03380	339	4.29	0.01	-8.74483	Down	gi|567892473|ref|XP_006438757.1|/6.10921e-61/hypothetical protein CICLE_v10033125mg [Citrus clementina]
orange1.1t01767	1167	10.06	29.555	1.55477	Up	gi|568878881|ref|XP_006492412.1|/0/PREDICTED: two-pore potassium channel 5 isoform X1 [Citrus sinensis]
Cs7g21860	633	17.04	53.98	1.6635	Up	gi|567888020|ref|XP_006436532.1|/3.73832e-109/hypothetical protein CICLE_v10033703mg [Citrus clementina]
Cs6g06070	1320	35.405	11.49	-1.62357	Down	gi|567872921|ref|XP_006429050.1|/1.31114e-178/hypothetical protein CICLE_v10011745mg [Citrus clementina]
Cs7g26290	909	30.655	7.585	-2.0149	Down	gi|568864748|ref|XP_006485754.1|/3.54426e-127/PREDICTED: transcription factor DIVARICATA [Citrus sinensis]
Cs5g27620	1434	3.965	77.985	4.2978	Up	gi|567902128|ref|XP_006443552.1|/0/hypothetical protein CICLE_v10019961mg [Citrus clementina]
Cs4g15980	1834.54	15.615	165.295	3.40404	Up	gi|567918338|ref|XP_006451175.1|/0/hypothetical protein CICLE_v10007776mg [Citrus clementina]
Cs1g16190	549	36.78	7.035	-2.3863	Down	gi|567879757|ref|XP_006432437.1|/2.54368e-88/hypothetical protein CICLE_v10002629mg [Citrus clementina]
orange1.1t05971	63	12.205	2.22	-2.45884	Down	-
Cs8g09350	1563	39.3	9.695	-2.01922	Down	gi|568868270|ref|XP_006487431.1|/0/PREDICTED: putative amidase C869.01 isoform X2 [Citrus sinensis]
Cs2g12290	1248	22.9	1.39	-4.04219	Down	gi|568828696|ref|XP_006468676.1|/0/PREDICTED: alpha-galactosidase 1-like [Citrus sinensis]
Cs6g17140	1281	26.69	6.665	-2.00162	Down	gi|568857056|ref|XP_006482086.1|/0/PREDICTED: vinorine synthase-like [Citrus sinensis]
Cs4g16130	636	13.19	1.355	-3.28308	Down	gi|567918386|ref|XP_006451199.1|/2.8893e-117/hypothetical protein CICLE_v10009470mg [Citrus clementina]
orange1.1t00910	1434	11.125	1.165	-3.2554	Down	gi|567871699|ref|XP_006428439.1|/0/hypothetical protein CICLE_v10011635mg [Citrus clementina]
Cs6g19760	1512	286.52	2.595	-6.78676	Down	gi|568857773|ref|XP_006482439.1|/1.3194e-107/PREDICTED: proline-rich extensin-like protein EPR1 isoform X1 [Citrus sinensis]
Cs9g12690	2901	53.75	21.095	-1.34936	Down	gi|568873636|ref|XP_006489939.1|/0/PREDICTED: zinc-metallopeptidase, peroxisomal-like isoform X1 [Citrus sinensis]
Cs2g01740	2220	535.485	149.295	-1.84268	Down	gi|568825825|ref|XP_006467278.1|/0/PREDICTED: oligopeptide transporter 3 [Citrus sinensis]
Cs2g30760	1992.02	22.57	7.805	-1.53194	Down	gi|568832903|ref|XP_006470662.1|/0/PREDICTED: zinc finger CCCH domain-containing protein 55 isoform X2 [Citrus sinensis]
Cs2g06370	943.96	67.04	29.285	-1.19486	Down	gi|641857100|gb|KDO75866.1|/4.94097e-180/hypothetical protein CISIN_1g0212822mg [Citrus sinensis]
Cs6g15200	1548	2.445	13.23	2.43591	Up	gi|568856491|ref|XP_006481817.1|/0/PREDICTED: uncharacterized protein LOC102610701 isoform X2 [Citrus sinensis]
Cs4g11370	2370.63	31.58	6.19	-2.351	Down	gi|641855517|gb|KDO74303.1|/0/hypothetical protein CISIN_1g003092mg [Citrus sinensis]
Cs3g12530	1218	71.73	161.51	1.17097	Up	gi|567881295|ref|XP_006433206.1|/0/hypothetical protein CICLE_v10000960mg [Citrus clementina]
orange1.1t04578	318	22.04	55.295	1.32702	Up	gi|985473777|ref|XP_006494861.2|/2.08388e-48/PREDICTED: 2-alkenal reductase (NADP(+)-dependent)-like [Citrus sinensis]
Cs2g03960	656.08	370.78	121.72	-1.607	Down	gi|568826344|ref|XP_006467533.1|/2.7963e-92/PREDICTED: cold-regulated 413 inner membrane protein 1, chloroplastic isoform X1 [Citrus sinensis]
Cs7g09120	1728	16.365	104.55	2.67551	Up	gi|567891559|ref|XP_006438300.1|/0/hypothetical protein CICLE_v10031076mg [Citrus clementina]
Cs5g20460	225	13.795	4.94	-1.48156	Down	gi|641829619|gb|KDO48733.1|/4.59306e-32/hypothetical protein CISIN_1g023658mg [Citrus sinensis]
Cs3g16630	165	1.545	19.475	3.65594	Up	-
Cs9g16350	2511	53.335	0.05	-10.0589	Down	gi|568874345|ref|XP_006490276.1|/0/PREDICTED: subtilisin-like protease SBT1.3 [Citrus sinensis]
Cs3g09690	1999.42	15.96	1.175	-3.76373	Down	gi|567880497|ref|XP_006432807.1|/0/hypothetical protein CICLE_v10000444mg [Citrus clementina]
orange1.1t00647	1047	177.655	58.105	-1.61234	Down	gi|641818345|gb|KDO39187.1|/0/hypothetical protein CISIN_1g018955mg [Citrus sinensis]
Cs8g19460	471	229.225	76.225	-1.58843	Down	gi|567864620|ref|XP_006424959.1|/5.25551e-55/hypothetical protein CICLE_v10029475mg [Citrus clementina]
Cs2g06960	531	14.4	123.16	3.09639	Up	gi|568827113|ref|XP_006467912.1|/2.25278e-99/PREDICTED: protein MOTHER of FT and TF 1 [Citrus sinensis]
Cs2g04430	1887.85	14.225	55.265	1.95794	Up	gi|568826489|ref|XP_006467604.1|/0/PREDICTED: U-box domain-containing protein 17 [Citrus sinensis]
Cs1g19830	1583.8	12.655	3.92	-1.69078	Down	gi|568823706|ref|XP_006466251.1|/0/PREDICTED: phospho-2-dehydro-3-deoxyheptonate aldolase 2, chloroplastic [Citrus sinensis]
Cs9g18030	1089.25	12.185	69.71	2.51626	Up	gi|985466379|ref|XP_015389563.1|/0/PREDICTED: spermine synthase isoform X2 [Citrus sinensis]
Cs5g30450	397.52	14.43	30.15	1.06309	Up	gi|567902880|ref|XP_006443928.1|/1.85406e-65/hypothetical protein CICLE_v10022651mg [Citrus clementina]
Cs8g08310	1407	26.985	7.575	-1.83284	Down	gi|568868062|ref|XP_006487338.1|/0/PREDICTED: purple acid phosphatase 2-like isoform X1 [Citrus sinensis]
orange1.1t04099	2208	9.57	41.44	2.11443	Up	gi|568883496|ref|XP_006494506.1|/0/PREDICTED: uncharacterized protein LOC102609844 isoform X1 [Citrus sinensis]
Cs3g27200	618	9.125	1.78	-2.35795	Down	gi|568839619|ref|XP_006473778.1|/9.8874e-83/PREDICTED: uncharacterized protein LOC102613254 [Citrus sinensis]
Cs5g28410	671.36	31.595	224.56	2.82933	Up	gi|567860984|ref|XP_006423146.1|/1.34691e-123/hypothetical protein CICLE_v10029240mg [Citrus clementina]
Cs3g23430	819	6.86	0.08	-6.42206	Down	gi|985441745|ref|XP_015384300.1|/1.92164e-118/PREDICTED: transcription factor HEC2-like [Citrus sinensis]
orange1.1t03013	636	23.99	9.505	-1.33567	Down	gi|567871755|ref|XP_006428467.1|/9.64069e-105/hypothetical protein CICLE_v10012751mg [Citrus clementina]
Cs4g15360	1185	9.395	63.175	2.74939	Up	gi|567918556|ref|XP_006451284.1|/0/hypothetical protein CICLE_v10008531mg [Citrus clementina]
Cs1g22510	1260	18.425	5.555	-1.72981	Down	gi|567866579|ref|XP_006425912.1|/0/hypothetical protein CICLE_v10025701mg [Citrus clementina]
orange1.1t06019	187	361.425	25.48	-3.82626	Down	-
orange1.1t03953	863.9	51.28	969.42	4.24065	Up	gi|568883237|ref|XP_006494386.1|/1.34979e-149/PREDICTED: haloacid dehalogenase-like hydrolase domain-containing protein 3 [Citrus sinensis]
Cs4g03600	1147.83	31.26	4.68	-2.73974	Down	gi|567922680|ref|XP_006453346.1|/0/hypothetical protein CICLE_v10008604mg [Citrus clementina]
Cs5g28880	1013.9	243.565	94.9	-1.35983	Down	gi|641846868|gb|KDO65749.1|/0/hypothetical protein CISIN_1g016978mg [Citrus sinensis]
Cs7g09100	1401	10.92	157.675	3.85191	Up	gi|568860844|ref|XP_006483924.1|/0/PREDICTED: lipase [Citrus sinensis]
Cs6g15060	504	48.06	124.475	1.37295	Up	gi|568856455|ref|XP_006481799.1|/7.8743e-77/PREDICTED: zinc finger A20 and AN1 domain-containing stress-associated protein 6 [Citrus sinensis]
Cs8g18690	2028	89.775	39.83	-1.17246	Down	gi|567864410|ref|XP_006424854.1|/0/hypothetical protein CICLE_v10027927mg [Citrus clementina]
Cs2g25380	433.29	21.1	9.46	-1.15733	Down	gi|567909483|ref|XP_006447055.1|/5.96431e-64/hypothetical protein CICLE_v10017089mg [Citrus clementina]
Cs5g14800	1378.33	17.91	173.485	3.27597	Up	gi|568848282|ref|XP_006477946.1|/0/PREDICTED: cytochrome P450 CYP72A219-like [Citrus sinensis]
Cs2g29450	1902	32.045	13.075	-1.29329	Down	gi|568832611|ref|XP_006470523.1|/0/PREDICTED: uncharacterized protein LOC102625692 isoform X1 [Citrus sinensis]
orange1.1t00725	1476	10.675	32.415	1.60243	Up	gi|568877008|ref|XP_006491548.1|/0/PREDICTED: malonyl-CoA:anthocyanidin 5-O-glucoside-6''-O-malonyltransferase-like [Citrus sinensis]
Cs3g26010	1280.3	13.85	3.04	-2.18774	Down	gi|568839350|ref|XP_006473647.1|/9.68204e-178/PREDICTED: tRNA (adenine(58)-N(1))-methyltransferase non-catalytic subunit trm6 [Citrus sinensis]
Cs2g02520	1179	115.545	249.57	1.11099	Up	gi|985433661|ref|XP_006467367.2|/1.24432e-160/PREDICTED: plastid-lipid-associated protein, chloroplastic [Citrus sinensis]
Cs2g13440	1278	9.74	20.74	1.09042	Up	gi|568828925|ref|XP_006468784.1|/0/PREDICTED: CDP-diacylglycerol--serine O-phosphatidyltransferase 1 [Citrus sinensis]
orange1.1t00450	495	522.085	250.4	-1.06005	Down	gi|641867695|gb|KDO86379.1|/4.3253e-69/hypothetical protein CISIN_1g031181mg [Citrus sinensis]
Cs6g11490	1458	40.565	244.22	2.58987	Up	gi|568855575|ref|XP_006481379.1|/0/PREDICTED: anthocyanidin 3-O-glucosyltransferase 2-like [Citrus sinensis]
Cs5g09350	612	10.24	0.01	-10	Down	gi|985446584|ref|XP_015385299.1|/1.53986e-109/PREDICTED: 21 kDa protein-like [Citrus sinensis]
Cs8g17430	1125	32.74	6.035	-2.43963	Down	gi|568870011|ref|XP_006488206.1|/5.54e-171/PREDICTED: reticulon-like protein B21 [Citrus sinensis]
Cs6g21370	2302.86	37.265	129.115	1.79276	Up	gi|568858125|ref|XP_006482606.1|/0/PREDICTED: granule-bound starch synthase 2, chloroplastic/amyloplastic [Citrus sinensis]
Cs8g05730	2094	116.85	11.6	-3.33246	Down	gi|568867515|ref|XP_006487082.1|/0/PREDICTED: LOW QUALITY PROTEIN: presequence protease 2, chloroplastic/mitochondrial [Citrus sinensis]
orange1.1t00448	1650	23.27	55.575	1.25596	Up	gi|567904834|ref|XP_006444905.1|/0/hypothetical protein CICLE_v10019570mg [Citrus clementina]
Cs8g04525	372	201.22	52.42	-1.94058	Down	-
Cs5g03710	877.59	36.09	12.83	-1.49208	Down	gi|568845448|ref|XP_006476585.1|/0/PREDICTED: protein XRI1-like [Citrus sinensis]
orange1.1t03382	1110	29.695	63.075	1.08685	Up	gi|568882134|ref|XP_006493894.1|/0/PREDICTED: carboxyl-terminal-processing peptidase 3, chloroplastic isoform X2 [Citrus sinensis]
Cs3g25420	372	41.47	104.455	1.33274	Up	gi|568839191|ref|XP_006473574.1|/5.34869e-57/PREDICTED: thioredoxin H1 [Citrus sinensis]
Cs7g06690	1659	42.575	122.925	1.5297	Up	gi|641848508|gb|KDO67385.1|/0/hypothetical protein CISIN_1g037348mg, partial [Citrus sinensis]
orange1.1t00556	1596	5.225	55.69	3.41392	Up	gi|567904522|ref|XP_006444749.1|/0/hypothetical protein CICLE_v10019672mg [Citrus clementina]
Cs6g17190	288	26.41	12.45	-1.08494	Down	gi|568857064|ref|XP_006482090.1|/6.70019e-31/PREDICTED: gibberellin-regulated protein 5 [Citrus sinensis]
Cs5g14450	1155	18.125	2.13	-3.08906	Down	gi|568848230|ref|XP_006477922.1|/0/PREDICTED: interactor of constitutive active ROPs 1 [Citrus sinensis]
orange1.1t02044	1050	72.635	146.615	1.0133	Up	gi|568879456|ref|XP_006492674.1|/0/PREDICTED: peroxidase E5-like [Citrus sinensis]
orange1.1t02724	1908	25.765	5.52	-2.22267	Down	gi|568880837|ref|XP_006493313.1|/0/PREDICTED: pentatricopeptide repeat-containing protein At3g49240 [Citrus sinensis]
Cs8g01810	824.29	206.295	863.515	2.06551	Up	gi|568866611|ref|XP_006486645.1|/1.35106e-160/PREDICTED: endochitinase-like isoform X1 [Citrus sinensis]
orange1.1t05175	2325	11.65	28.53	1.29215	Up	gi|568885401|ref|XP_006495263.1|/0/PREDICTED: subtilisin-like protease SBT1.7 [Citrus sinensis]
Cs1g16000	960.05	560.295	111.245	-2.33245	Down	gi|567868441|ref|XP_006426843.1|/4.16923e-151/hypothetical protein CICLE_v10025938mg [Citrus clementina]
Cs7g29600	1620	20.69	8.36	-1.30736	Down	gi|567886834|ref|XP_006435939.1|/0/hypothetical protein CICLE_v10031177mg [Citrus clementina]
Cs1g03590	2246.06	43.68	18.635	-1.22896	Down	gi|641866937|gb|KDO85621.1|/0/hypothetical protein CISIN_1g004311mg [Citrus sinensis]
orange1.1t00039	1548.45	249.27	45.125	-2.46571	Down	gi|568875295|ref|XP_006490742.1|/0/PREDICTED: beta-glucosidase 44-like [Citrus sinensis]
orange1.1t05770	205	7.375	31.135	2.07782	Up	gi|568874983|ref|XP_006490591.1|/8.81058e-31/PREDICTED: ABC transporter C family member 10-like [Citrus sinensis]
Cs1g08810	1733.77	36.995	146.595	1.98643	Up	gi|567878975|ref|XP_006432046.1|/0/hypothetical protein CICLE_v10000673mg [Citrus clementina]
Cs3g13770	957	16.325	36.825	1.1736	Up	gi|567881511|ref|XP_006433314.1|/2.90539e-167/hypothetical protein CICLE_v10001869mg [Citrus clementina]
orange1.1t03003	753	11.825	0.38	-4.9597	Down	gi|985473696|ref|XP_015381851.1|/6.23878e-126/PREDICTED: probable S-adenosylmethionine-dependent methyltransferase At5g38780 [Citrus sinensis]
Cs6g19630	1390.23	49.79	13.75	-1.85642	Down	gi|567876707|ref|XP_006430943.1|/0/hypothetical protein CICLE_v10011662mg [Citrus clementina]
Cs4g05900	1410	40.875	13.76	-1.57074	Down	gi|568841028|ref|XP_006474464.1|/0/PREDICTED: ankyrin repeat-containing protein At3g12360-like [Citrus sinensis]
Cs5g08720	1708.92	12.025	0.34	-5.14436	Down	gi|985446117|ref|XP_015385188.1|/0/PREDICTED: uncharacterized protein LOC102617766 [Citrus sinensis]
Cs5g05180	516	29.305	11.49	-1.35077	Down	gi|568845790|ref|XP_006476749.1|/2.10816e-75/PREDICTED: uncharacterized protein LOC102611479 [Citrus sinensis]
Cs2g26323	396	95.625	45.01	-1.08714	Down	gi|568831886|ref|XP_006470179.1|/5.93053e-72/PREDICTED: expansin-like B1 [Citrus sinensis]
Cs3g27850	880.49	34.505	78.99	1.19486	Up	gi|568839808|ref|XP_006473869.1|/2.3863e-144/PREDICTED: bZIP transcription factor 60 [Citrus sinensis]
Cs7g19370	2778.93	108.57	49.985	-1.11906	Down	gi|567888946|ref|XP_006436995.1|/0/hypothetical protein CICLE_v10030606mg [Citrus clementina]
Cs7g05470	1134	4.05	28.015	2.79021	Up	gi|568859695|ref|XP_006483371.1|/0/PREDICTED: uncharacterized protein LOC102623950 [Citrus sinensis]
Cs6g16410	1338	19.085	8.045	-1.24627	Down	gi|568856896|ref|XP_006482008.1|/5.11084e-179/PREDICTED: aladin isoform X1 [Citrus sinensis]
Cs3g04130	1977	10.135	28.515	1.49237	Up	gi|568833854|ref|XP_006471081.1|/0/PREDICTED: phosphatidylinositol 4-phosphate 5-kinase 8-like [Citrus sinensis]
Cs5g25650	1338	13.93	5.255	-1.40643	Down	gi|568850620|ref|XP_006479008.1|/0/PREDICTED: pentatricopeptide repeat-containing protein At5g18390, mitochondrial [Citrus sinensis]
Cs3g04670	1168.97	183.125	66.57	-1.45988	Down	gi|568833914|ref|XP_006471104.1|/0/PREDICTED: probable homogentisate phytyltransferase 1, chloroplastic [Citrus sinensis]
Cs6g11430	705	8.725	35.33	2.01767	Up	gi|985452604|ref|XP_015386664.1|/1.98078e-75/PREDICTED: VQ motif-containing protein 22-like [Citrus sinensis]
orange1.1t01648	1807.68	101.11	49.555	-1.02882	Down	gi|567911527|ref|XP_006448077.1|/0/hypothetical protein CICLE_v10014662mg [Citrus clementina]
Cs7g19240	912	23.92	9.03	-1.40542	Down	gi|568863195|ref|XP_006485042.1|/1.70175e-145/PREDICTED: superoxide dismutase [Fe], chloroplastic-like isoform X1 [Citrus sinensis]
Cs5g33330	507	15.24	44.25	1.53781	Up	gi|567903788|ref|XP_006444382.1|/9.78941e-91/hypothetical protein CICLE_v10022576mg [Citrus clementina]
Cs1g02760	1920	42.305	10.81	-1.96846	Down	gi|568819650|ref|XP_006464361.1|/0/PREDICTED: protein ECERIFERUM 1 isoform X1 [Citrus sinensis]
orange1.1t01521	684	29.15	14.555	-1.00198	Down	gi|567888296|ref|XP_006436670.1|/1.84646e-131/hypothetical protein CICLE_v10032672mg [Citrus clementina]
Cs7g15540	1566	6.495	0.01	-9.34319	Down	gi|568862484|ref|XP_006484713.1|/0/PREDICTED: cytochrome P450 89A2-like [Citrus sinensis]
Cs1g06240	297	1.775	10.475	2.56106	Up	gi|567920012|ref|XP_006452012.1|/2.86659e-50/hypothetical protein CICLE_v10010020mg [Citrus clementina]
Cs2g08290	669	19.18	6.51	-1.55887	Down	gi|568827456|ref|XP_006468075.1|/4.49423e-111/PREDICTED: mediator of RNA polymerase II transcription subunit 19a-like isoform X1 [Citrus sinensis]
Cs3g25900	315	9.55	27.945	1.54902	Up	gi|567885185|ref|XP_006435151.1|/3.6813e-53/hypothetical protein CICLE_v10002928mg [Citrus clementina]
Cs5g04090	573	23.88	11.035	-1.11372	Down	gi|567894278|ref|XP_006439627.1|/2.46638e-108/hypothetical protein CICLE_v10022411mg [Citrus clementina]
Cs7g10810	1893	26.115	3.79	-2.78461	Down	gi|567891003|ref|XP_006438022.1|/0/hypothetical protein CICLE_v10030951mg [Citrus clementina]
orange1.1t03130	1794	49.38	13.89	-1.82988	Down	gi|568834624|ref|XP_006471421.1|/0/PREDICTED: uncharacterized protein LOC102624958 [Citrus sinensis]
Cs5g33710	558	146.6	36.68	-1.99882	Down	gi|985450590|ref|XP_015386238.1|/1.76505e-23/PREDICTED: leucine-rich repeat extensin-like protein 3 [Citrus sinensis]
orange1.1t01990	684	58.07	18	-1.6898	Down	gi|568879353|ref|XP_006492623.1|/5.77996e-109/PREDICTED: 3-hydroxyacyl-[acyl-carrier-protein] dehydratase FabZ-like [Citrus sinensis]
orange1.1t05124	882	90.31	334.76	1.89017	Up	gi|568866611|ref|XP_006486645.1|/1.35106e-160/PREDICTED: endochitinase-like isoform X1 [Citrus sinensis]
Cs7g01940	537	124.605	277.83	1.15684	Up	gi|568858739|ref|XP_006482901.1|/3.38917e-82/PREDICTED: zinc finger A20 and AN1 domain-containing stress-associated protein 5 [Citrus sinensis]
orange1.1t05697	369	2.235	13.635	2.60897	Up	gi|568871033|ref|XP_006488698.1|/1.23141e-69/PREDICTED: beta-amyrin synthase-like [Citrus sinensis]
Cs2g12090	1062.62	66.09	23.18	-1.51155	Down	gi|568828587|ref|XP_006468624.1|/1.84139e-150/PREDICTED: uncharacterized protein LOC102621243 isoform X1 [Citrus sinensis]
orange1.1t03434	480	20.165	8.63	-1.22442	Down	gi|568882262|ref|XP_006493958.1|/4.19686e-79/PREDICTED: uncharacterized protein LOC102616476 [Citrus sinensis]
Cs8g19650	1347	30.52	11.18	-1.44883	Down	gi|567864670|ref|XP_006424984.1|/0/hypothetical protein CICLE_v10028436mg [Citrus clementina]
Cs3g24810	1011	25.27	131.855	2.38345	Up	gi|568839027|ref|XP_006473497.1|/0/PREDICTED: putative S-adenosyl-L-methionine-dependent methyltransferase MAB_3787 [Citrus sinensis]
Cs2g07970	1671	64.57	319.665	2.30762	Up	gi|568827352|ref|XP_006468027.1|/0/PREDICTED: UPF0051 protein ABCI8, chloroplastic [Citrus sinensis]
orange1.1t01084	663	214.48	585.31	1.44836	Up	gi|985468129|ref|XP_015389903.1|/3.86407e-99/PREDICTED: LOW QUALITY PROTEIN: caffeic acid 3-O-methyltransferase 2 [Citrus sinensis]
Cs4g15450	1489.77	10.2	1.46	-2.80453	Down	gi|567918574|ref|XP_006451293.1|/0/hypothetical protein CICLE_v10008006mg [Citrus clementina]
orange1.1t00308	1788	26.365	10.505	-1.32755	Down	gi|567905314|ref|XP_006445145.1|/0/hypothetical protein CICLE_v10019404mg [Citrus clementina]
Cs1g03810	336	15.845	6.01	-1.39859	Down	gi|985436481|ref|XP_006470122.2|/2.34118e-30/PREDICTED: uncharacterized protein LOC102629145 [Citrus sinensis]
Cs8g07600	1017	15.9	7.12	-1.15908	Down	gi|568867898|ref|XP_006487265.1|/1.44031e-175/PREDICTED: polyprenol reductase 2 isoform X2 [Citrus sinensis]
Cs5g09560	657	2.42	12.185	2.33203	Up	gi|568846894|ref|XP_006477277.1|/1.13342e-111/PREDICTED: uncharacterized protein LOC102630443 [Citrus sinensis]
Cs5g12610	603	12.845	4.6	-1.4815	Down	gi|985447676|ref|XP_015385479.1|/8.26334e-108/PREDICTED: ankyrin-1-like [Citrus sinensis]
Cs5g03600	1060	65.59	168.9	1.36462	Up	gi|568845430|ref|XP_006476576.1|/1.60655e-122/PREDICTED: sugar phosphatase YfbT [Citrus sinensis]
Cs9g01630	1419	8.98	0.72	-3.64065	Down	gi|567852245|ref|XP_006419286.1|/0/hypothetical protein CICLE_v10004899mg [Citrus clementina]
Cs8g16690	477	17.825	2.37	-2.91094	Down	gi|567863868|ref|XP_006424583.1|/7.87465e-06/hypothetical protein CICLE_v10029471mg [Citrus clementina]
Cs7g27090	3429	136.225	8.91	-3.93442	Down	gi|568864886|ref|XP_006485815.1|/0/PREDICTED: uncharacterized protein LOC102610804 isoform X1 [Citrus sinensis]
orange1.1t00500	974.14	48.035	104.775	1.12514	Up	gi|567904694|ref|XP_006444835.1|/0/hypothetical protein CICLE_v10021159mg [Citrus clementina]
Cs4g07840	2277	263.975	6.9	-5.25766	Down	gi|568841693|ref|XP_006474792.1|/0/PREDICTED: probable galactinol--sucrose galactosyltransferase 1 [Citrus sinensis]
Cs9g09410	1113	16.465	7.165	-1.20036	Down	gi|568873011|ref|XP_006489654.1|/0/PREDICTED: actin-related protein 2/3 complex subunit 2B isoform X1 [Citrus sinensis]
Cs9g01620	2211	10.9	0.8	-3.76818	Down	gi|567852243|ref|XP_006419285.1|/0/hypothetical protein CICLE_v10004419mg [Citrus clementina]
Cs7g09440	459	8.335	56.715	2.76648	Up	gi|568860907|ref|XP_006483954.1|/3.95844e-60/PREDICTED: probable E3 ubiquitin-protein ligase XERICO [Citrus sinensis]
Cs5g10820	852	185.805	376.955	1.0206	Up	gi|567896258|ref|XP_006440617.1|/1.43314e-119/hypothetical protein CICLE_v10021897mg [Citrus clementina]
Cs1g07430	877.85	37.635	18.71	-1.00827	Down	gi|985428388|ref|XP_015387062.1|/2.76844e-149/PREDICTED: putative RNA-binding protein YlmH isoform X2 [Citrus sinensis]
Cs7g06170	1294	8.94	0.14	-5.99678	Down	gi|568859863|ref|XP_006483452.1|/0/PREDICTED: acidic mammalian chitinase-like [Citrus sinensis]
Cs1g24600	399	28.81	12.48	-1.20695	Down	gi|568824948|ref|XP_006466853.1|/5.34589e-73/PREDICTED: uncharacterized protein LOC102618280 [Citrus sinensis]
Cs1g07480	1451.37	113.235	15.83	-2.83859	Down	gi|568820538|ref|XP_006464772.1|/0/PREDICTED: probable bifunctional methylthioribulose-1-phosphate dehydratase/enolase-phosphatase E1 [Citrus sinensis]
Cs2g16960	1400.99	15.235	4.495	-1.761	Down	gi|568829796|ref|XP_006469203.1|/0/PREDICTED: tubulin-folding cofactor E [Citrus sinensis]
Cs3g14850	1284	31.83	11.505	-1.46813	Down	gi|568836251|ref|XP_006472159.1|/0/PREDICTED: probable protein phosphatase 2C 5 [Citrus sinensis]
Cs3g27270	1941	8.735	0.18	-5.60074	Down	gi|985441565|ref|XP_006473917.2|/0/PREDICTED: U-box domain-containing protein 15 [Citrus sinensis]
Cs4g03510	1871.94	82.8	234.255	1.50038	Up	gi|568840460|ref|XP_006474185.1|/0/PREDICTED: NADPH--cytochrome P450 reductase isoform X1 [Citrus sinensis]
Cs5g27390	1479	9.57	36.23	1.92059	Up	gi|567902074|ref|XP_006443525.1|/0/hypothetical protein CICLE_v10019872mg [Citrus clementina]
Cs3g16590	1598.54	30.965	13.315	-1.21759	Down	gi|568836697|ref|XP_006472371.1|/0/PREDICTED: xylulose kinase [Citrus sinensis]
Cs2g13450	1221	154.94	11.475	-3.75514	Down	gi|985434571|ref|XP_015382674.1|/0/PREDICTED: palmitoyl-acyl carrier protein thioesterase, chloroplastic-like isoform X1 [Citrus sinensis]
Cs1g15940	852	180.25	42.87	-2.07196	Down	gi|568822583|ref|XP_006465710.1|/8.89375e-154/PREDICTED: acid phosphatase 1 [Citrus sinensis]
Cs2g02450	1293	5.885	54.87	3.2209	Up	gi|568825993|ref|XP_006467360.1|/0/PREDICTED: uncharacterized protein LOC102610018 [Citrus sinensis]
Cs2g05280	501	6.355	39.275	2.62765	Up	gi|568826676|ref|XP_006467696.1|/3.71149e-63/PREDICTED: pathogenesis-related genes transcriptional activator PTI5 [Citrus sinensis]
Cs5g02650	1878	21.905	5.36	-2.03096	Down	gi|568845145|ref|XP_006476438.1|/0/PREDICTED: probable inactive receptor kinase At4g23740 [Citrus sinensis]
Cs1g18120	2694	33.115	7.85	-2.07672	Down	gi|568823216|ref|XP_006466015.1|/0/PREDICTED: receptor-like serine/threonine-protein kinase ALE2 isoform X3 [Citrus sinensis]
Cs2g17130	471.14	91.945	41.015	-1.16462	Down	gi|568829833|ref|XP_006469220.1|/5.1935e-96/PREDICTED: protein PLANT CADMIUM RESISTANCE 2-like [Citrus sinensis]
Cs9g03785	1146	12.81	219.315	4.09766	Up	gi|567852653|ref|XP_006419490.1|/0/hypothetical protein CICLE_v10005158mg [Citrus clementina]
Cs8g18400	1134	28.705	10.715	-1.42167	Down	gi|567864332|ref|XP_006424815.1|/0/hypothetical protein CICLE_v10028665mg [Citrus clementina]
Cs2g07770	1527	96.02	2.15	-5.48093	Down	gi|568827306|ref|XP_006468005.1|/0/PREDICTED: cytochrome P450 77A4 [Citrus sinensis]
orange1.1t05022	1359.71	23.04	11.065	-1.05814	Down	gi|568885177|ref|XP_006495180.1|/0/PREDICTED: bystin isoform X2 [Citrus sinensis]
Cs7g15020	1506	26.31	66.395	1.33546	Up	gi|568862361|ref|XP_006484652.1|/0/PREDICTED: tricalbin-3 [Citrus sinensis]
Cs1g24850	1455	74.08	15.43	-2.26335	Down	gi|568825020|ref|XP_006466887.1|/0/PREDICTED: aldehyde dehydrogenase family 3 member F1 [Citrus sinensis]
Cs8g18490	441	78.52	722.23	3.20133	Up	gi|567864354|ref|XP_006424826.1|/8.96704e-76/hypothetical protein CICLE_v10029517mg [Citrus clementina]
Cs3g01120	2097	46.52	249.975	2.42586	Up	gi|568833147|ref|XP_006470777.1|/0/PREDICTED: ferric reduction oxidase 7, chloroplastic-like [Citrus sinensis]
Cs1g14620	339	17.19	1.53	-3.48997	Down	gi|568822290|ref|XP_006465567.1|/9.42515e-62/PREDICTED: thionin-like protein 2 [Citrus sinensis]
Cs3g20220	804	10.69	21.42	1.0027	Up	gi|568837694|ref|XP_006472858.1|/1.35943e-153/PREDICTED: glutathione S-transferase TCHQD [Citrus sinensis]
Cs2g02720	2781	48.585	23.39	-1.05462	Down	gi|568826069|ref|XP_006467397.1|/0/PREDICTED: leucine--tRNA ligase, chloroplastic/mitochondrial isoform X2 [Citrus sinensis]
Cs3g11940	2097	9.02	19.71	1.12773	Up	gi|567881113|ref|XP_006433115.1|/0/hypothetical protein CICLE_v10000462mg [Citrus clementina]
Cs8g19060	384	57.935	3.925	-3.88367	Down	gi|568870387|ref|XP_006488386.1|/1.44056e-49/PREDICTED: tropinone reductase homolog At2g29170-like [Citrus sinensis]
Cs1g13130	456	30.84	6.94	-2.1518	Down	gi|568821889|ref|XP_006465374.1|/7.47478e-67/PREDICTED: transcription initiation factor TFIID subunit 15 [Citrus sinensis]
Cs2g28140	1155	131.9	11.28	-3.54761	Down	gi|568832219|ref|XP_006470339.1|/0/PREDICTED: GDSL esterase/lipase At3g27950 [Citrus sinensis]
Cs1g11360	1695	39.49	93.5	1.24348	Up	gi|568821562|ref|XP_006465227.1|/0/PREDICTED: protein NUCLEAR FUSION DEFECTIVE 4-like [Citrus sinensis]
Cs2g16190	768	15.41	6.275	-1.29618	Down	gi|641830487|gb|KDO49574.1|/3.54291e-170/hypothetical protein CISIN_1g021635mg [Citrus sinensis]
Cs7g30280	564	610.665	201.305	-1.601	Down	gi|641825591|gb|KDO44857.1|/2.48985e-97/hypothetical protein CISIN_1g041268mg, partial [Citrus sinensis]
Cs5g10770	1437	21.235	113.095	2.41302	Up	gi|568847276|ref|XP_006477464.1|/0/PREDICTED: cyclic dof factor 3 [Citrus sinensis]
Cs8g18860	1137	76.355	3.49	-4.45142	Down	gi|567864460|ref|XP_006424879.1|/1.64245e-162/hypothetical protein CICLE_v10028658mg [Citrus clementina]
Cs9g14980	3090	23.165	6.155	-1.91212	Down	gi|568874067|ref|XP_006490143.1|/0/PREDICTED: leucine-rich repeat receptor-like protein kinase TDR [Citrus sinensis]
Cs6g07140	1779	8.085	25.17	1.63839	Up	gi|568854578|ref|XP_006480900.1|/0/PREDICTED: protein NRT1/ PTR FAMILY 5.6 [Citrus sinensis]
Cs6g04550	753	33.175	83.41	1.33012	Up	gi|568854031|ref|XP_006480639.1|/2.08652e-105/PREDICTED: uncharacterized protein LOC102612278 [Citrus sinensis]
Cs7g31130	726.29	41.925	1.55	-4.75747	Down	gi|568865939|ref|XP_006486322.1|/5.50277e-149/PREDICTED: GDSL esterase/lipase CPRD49 [Citrus sinensis]
Cs1g09530	1932	0.67	12.17	4.18302	Up	gi|567879221|ref|XP_006432169.1|/0/hypothetical protein CICLE_v10000557mg [Citrus clementina]
Cs6g05910	2472	4.035	32.795	3.02284	Up	gi|568854299|ref|XP_006480768.1|/0/PREDICTED: uncharacterized protein LOC102627372 isoform X1 [Citrus sinensis]
Cs8g17390	1518.55	147.93	487.555	1.72065	Up	gi|568870005|ref|XP_006488203.1|/0/PREDICTED: ethylene-responsive transcription factor RAP2-7 isoform X1 [Citrus sinensis]
Cs8g08720	586.16	25.285	260.585	3.3654	Up	gi|567861652|ref|XP_006423480.1|/6.00302e-120/hypothetical protein CICLE_v10029284mg [Citrus clementina]
Cs8g03370	1518	16.28	5.375	-1.59876	Down	gi|568866962|ref|XP_006486815.1|/0/PREDICTED: beta-glucosidase 11-like isoform X2 [Citrus sinensis]
Cs4g02580	1749.39	53.3	116.825	1.13214	Up	gi|567922972|ref|XP_006453492.1|/0/hypothetical protein CICLE_v10007738mg [Citrus clementina]
Cs5g34860	465	15.81	0.69	-4.5181	Down	gi|641829382|gb|KDO48503.1|/4.03556e-60/hypothetical protein CISIN_1g031698mg [Citrus sinensis]
Cs7g02840	308.32	7.67	20.4	1.41127	Up	gi|641864465|gb|KDO83151.1|/3.02027e-54/hypothetical protein CISIN_1g048715mg [Citrus sinensis]
Cs4g01740	1752	127.055	62.97	-1.01272	Down	gi|568840082|ref|XP_006474000.1|/0/PREDICTED: leucine aminopeptidase 1-like [Citrus sinensis]
orange1.1t01419	534	33.615	12.25	-1.45632	Down	gi|568878287|ref|XP_006492132.1|/1.78145e-51/PREDICTED: putative COBW domain-containing protein 7 [Citrus sinensis]
Cs5g12590	723	10.1	33.995	1.75097	Up	gi|568847886|ref|XP_006477762.1|/1.80723e-119/PREDICTED: pathogen-related protein-like [Citrus sinensis]
Cs9g09660	738	176.83	70.035	-1.33622	Down	gi|641835102|gb|KDO54083.1|/1.29702e-104/hypothetical protein CISIN_1g025989mg [Citrus sinensis]
Cs5g12210	1298.14	244.59	104.555	-1.2261	Down	gi|568847774|ref|XP_006477706.1|/0/PREDICTED: protein COBRA-like [Citrus sinensis]
Cs1g18825	66	15.695	3.94	-1.99404	Down	-
Cs5g15780	677.1	40.205	12.835	-1.64729	Down	gi|568848502|ref|XP_006478047.1|/6.71708e-119/PREDICTED: protein Iojap, chloroplastic [Citrus sinensis]
orange1.1t02389	798	12.46	144.675	3.53744	Up	gi|568880154|ref|XP_006492999.1|/2.9846e-153/PREDICTED: putative methyltransferase DDB_G0268948 [Citrus sinensis]
Cs3g02510	930	70.4	33.215	-1.08374	Down	gi|568833436|ref|XP_006470900.1|/1.54609e-133/PREDICTED: protein SLOW GREEN 1, chloroplastic [Citrus sinensis]
Cs5g30760	905.47	22.63	47.735	1.07681	Up	gi|567903008|ref|XP_006443992.1|/4.93183e-131/hypothetical protein CICLE_v10021137mg [Citrus clementina]
Cs9g14620	1752	150.91	66.08	-1.1914	Down	gi|568874001|ref|XP_006490113.1|/0/PREDICTED: ketol-acid reductoisomerase, chloroplastic-like [Citrus sinensis]
Cs5g09230	1776	66.4	17.14	-1.95382	Down	gi|567895770|ref|XP_006440373.1|/0/hypothetical protein CICLE_v10019410mg [Citrus clementina]
Cs7g12130	2108.8	190.435	77.05	-1.30543	Down	gi|568861571|ref|XP_006484274.1|/0/PREDICTED: heat shock protein 90-5, chloroplastic [Citrus sinensis]
Cs7g09580	1993.65	17.61	8.18	-1.10622	Down	gi|568860936|ref|XP_006483968.1|/4.26321e-152/PREDICTED: coilin isoform X2 [Citrus sinensis]
Cs2g01910	1539	65.925	30.095	-1.1313	Down	gi|568825869|ref|XP_006467299.1|/0/PREDICTED: cytochrome P450 71D8 [Citrus sinensis]
Cs7g13940	1425	84.61	40.605	-1.05917	Down	gi|568862122|ref|XP_006484538.1|/0/PREDICTED: serine carboxypeptidase-like 35 [Citrus sinensis]
Cs9g16480	963	57.135	118.235	1.04921	Up	gi|567858242|ref|XP_006421804.1|/2.16765e-178/hypothetical protein CICLE_v10005441mg [Citrus clementina]
Cs4g12450	1659	18.22	0.265	-6.10339	Down	gi|985444403|ref|XP_015384856.1|/0/PREDICTED: (E)-beta-farnesene synthase-like [Citrus sinensis]
Cs2g06270	1239	20.575	44.84	1.12389	Up	gi|568826934|ref|XP_006467823.1|/0/PREDICTED: CBS domain-containing protein CBSX5 [Citrus sinensis]
Cs3g09820	3270	50.935	11.71	-2.12092	Down	gi|568835038|ref|XP_006471591.1|/0/PREDICTED: ABC transporter B family member 2-like isoform X1 [Citrus sinensis]
orange1.1t04699	470.8	114.015	53.4	-1.09431	Down	gi|568884677|ref|XP_006494980.1|/3.96978e-60/PREDICTED: non-specific lipid-transfer protein-like protein At5g64080 isoform X1 [Citrus sinensis]
orange1.1t00326	873	78.19	358.465	2.19678	Up	gi|568875941|ref|XP_006491047.1|/7.51316e-164/PREDICTED: (+)-neomenthol dehydrogenase-like [Citrus sinensis]
Cs2g15930	951	9.91	0.01	-9.95274	Down	gi|568829484|ref|XP_006469052.1|/8.69456e-148/PREDICTED: basic leucine zipper 61 [Citrus sinensis]
Cs3g11400	372	1.035	68.24	6.04291	Up	gi|567880977|ref|XP_006433047.1|/1.14878e-67/hypothetical protein CICLE_v10003728mg [Citrus clementina]
Cs6g14280	699	37.8	6.675	-2.50155	Down	gi|568856330|ref|XP_006481737.1|/1.91245e-131/PREDICTED: uncharacterized protein LOC102613972 [Citrus sinensis]
Cs8g01080	990	19.51	4.935	-1.98309	Down	gi|568866417|ref|XP_006486552.1|/7.55962e-174/PREDICTED: uncharacterized protein LOC102627586 [Citrus sinensis]
Cs9g12440	1997.81	63.795	132.02	1.04924	Up	gi|568873613|ref|XP_006489928.1|/0/PREDICTED: GTP-binding protein TypA/BipA homolog [Citrus sinensis]
orange1.1t02240	906	54.15	19.77	-1.45365	Down	gi|568879853|ref|XP_006492860.1|/1.91564e-157/PREDICTED: probable plastid-lipid-associated protein 13, chloroplastic isoform X1 [Citrus sinensis]
Cs4g12740	2535	18.92	5.505	-1.7811	Down	gi|567859106|ref|XP_006422236.1|/0/hypothetical protein CICLE_v10004308mg [Citrus clementina]
Cs2g23970	1212	16.85	6.72	-1.32622	Down	gi|567909815|ref|XP_006447221.1|/0/hypothetical protein CICLE_v10015474mg [Citrus clementina]
Cs3g25010	927	126.355	44.22	-1.51471	Down	gi|568839085|ref|XP_006473525.1|/1.51973e-173/PREDICTED: isoflavone reductase-like protein [Citrus sinensis]
Cs3g17620	669	71.5	32.155	-1.1529	Down	gi|568837011|ref|XP_006472526.1|/9.01366e-128/PREDICTED: glutathione transferase GST 23-like [Citrus sinensis]
Cs1g16820	719.76	89.165	16.395	-2.44322	Down	gi|568822838|ref|XP_006465833.1|/1.4124e-82/PREDICTED: chaperone protein DnaJ isoform X2 [Citrus sinensis]
Cs1g06400	1026	92.86	40.13	-1.21038	Down	gi|568820338|ref|XP_006464679.1|/1.83263e-170/PREDICTED: cytochrome c-type biogenesis ccda-like chloroplastic protein isoform X1 [Citrus sinensis]
Cs7g30910	990	36.185	3.84	-3.23621	Down	gi|567886480|ref|XP_006435762.1|/0/hypothetical protein CICLE_v10032088mg [Citrus clementina]
orange1.1t06010	196	11.95	2.915	-2.03544	Down	gi|703111531|ref|XP_010099882.1|/1.91661e-06/hypothetical protein L484_020065 [Morus notabilis]
Cs2g28960	573	86.875	42.605	-1.02792	Down	gi|568832384|ref|XP_006470415.1|/7.49527e-73/PREDICTED: non-specific lipid transfer protein GPI-anchored 2-like [Citrus sinensis]
Cs7g25720	1452	3.88	24.635	2.66658	Up	gi|568864643|ref|XP_006485702.1|/0/PREDICTED: malonyl-CoA:anthocyanidin 5-O-glucoside-6''-O-malonyltransferase-like [Citrus sinensis]
Cs2g09500	1356	9.285	1.41	-2.71921	Down	gi|568827864|ref|XP_006468268.1|/0/PREDICTED: protein kinase PINOID [Citrus sinensis]
Cs3g23120	1185	31.455	3.095	-3.34528	Down	gi|568838543|ref|XP_006473270.1|/0/PREDICTED: cyclin-D3-1 [Citrus sinensis]
Cs1g01530	906	197.16	76.325	-1.36914	Down	gi|567871131|ref|XP_006428187.1|/4.11437e-168/hypothetical protein CICLE_v10026169mg [Citrus clementina]
Cs7g15480	1539	156.81	49.94	-1.65075	Down	gi|568862478|ref|XP_006484710.1|/0/PREDICTED: cytochrome P450 89A2-like [Citrus sinensis]
Cs1g11780	1305	62.925	184.195	1.54953	Up	gi|568821643|ref|XP_006465262.1|/0/PREDICTED: shikimate O-hydroxycinnamoyltransferase-like [Citrus sinensis]
Cs2g06840	570	8.125	43.74	2.42851	Up	gi|568827083|ref|XP_006467897.1|/8.25989e-96/PREDICTED: F-box protein At1g61340 [Citrus sinensis]
orange1.1t06054	131	18.025	56.255	1.64198	Up	gi|567889522|ref|XP_006437283.1|/7.15806e-17/hypothetical protein CICLE_v10032663mg [Citrus clementina]
Cs2g04140	707.67	1.635	36.815	4.49293	Up	gi|641859305|gb|KDO77995.1|/5.80886e-133/hypothetical protein CISIN_1g024679mg [Citrus sinensis]
Cs5g23630	696	57.185	11.37	-2.3304	Down	gi|568850176|ref|XP_006478801.1|/2.65548e-117/PREDICTED: peptidyl-prolyl cis-trans isomerase FKBP16-3, chloroplastic [Citrus sinensis]
Cs7g04710	588	17.805	5.905	-1.59227	Down	gi|568859529|ref|XP_006483291.1|/5.62026e-50/PREDICTED: uncharacterized protein LOC102627180 [Citrus sinensis]
Cs2g11240	1440	23.495	7.81	-1.58896	Down	gi|568828323|ref|XP_006468493.1|/0/PREDICTED: probable arabinosyltransferase ARAD1 [Citrus sinensis]
Cs9g09180	661.04	5.575	29.11	2.38447	Up	gi|568872954|ref|XP_006489627.1|/3.90008e-111/PREDICTED: uncharacterized protein LOC102627113 [Citrus sinensis]
Cs1g15720	1930.99	94.9	340.7	1.84402	Up	gi|567868519|ref|XP_006426882.1|/0/hypothetical protein CICLE_v10025125mg [Citrus clementina]
Cs2g10340	3045	22.205	8.845	-1.32795	Down	gi|568828086|ref|XP_006468376.1|/0/PREDICTED: pentatricopeptide repeat-containing protein At1g30610, chloroplastic [Citrus sinensis]
Cs7g27880	663	251.805	108.49	-1.21474	Down	gi|567887328|ref|XP_006436186.1|/3.26355e-106/hypothetical protein CICLE_v10032705mg [Citrus clementina]
Cs5g03490	2322	21.125	5.595	-1.91674	Down	gi|568845386|ref|XP_006476554.1|/0/PREDICTED: UDP-N-acetylmuramoyl-L-alanyl-D-glutamate--2,6-diaminopimelate ligase [Citrus sinensis]
Cs1g20420	513	25.79	272.165	3.3996	Up	gi|568823842|ref|XP_006466317.1|/1.33914e-74/PREDICTED: uncharacterized protein LOC102613010 isoform X2 [Citrus sinensis]
Cs7g12420	1032	159.945	65.32	-1.29198	Down	gi|985457049|ref|XP_006484567.2|/4.8576e-179/PREDICTED: protein STRICTOSIDINE SYNTHASE-LIKE 10-like [Citrus sinensis]
Cs3g27140	2356.72	20.445	9.225	-1.14813	Down	gi|568839598|ref|XP_006473768.1|/0/PREDICTED: pre-rRNA-processing protein TSR1 homolog [Citrus sinensis]
Cs7g10530	1704	14.275	3.14	-2.18465	Down	gi|568861160|ref|XP_006484074.1|/1.92183e-126/PREDICTED: uncharacterized protein At3g27210-like [Citrus sinensis]
Cs1g23000	726	38.385	14.325	-1.42201	Down	gi|567866425|ref|XP_006425835.1|/8.14619e-136/hypothetical protein CICLE_v10026371mg [Citrus clementina]
orange1.1t05396	192	76.29	428.925	2.49116	Up	gi|574282814|ref|NP_001276070.1|/6.81999e-12/abscisic stress-ripening protein 2-like [Citrus sinensis]
Cs2g02810	1545	35.11	15.48	-1.18148	Down	gi|568826086|ref|XP_006467405.1|/0/PREDICTED: aspartic proteinase [Citrus sinensis]
Cs7g18880	1557	16.91	1.03	-4.03716	Down	gi|568863451|ref|XP_006485158.1|/0/PREDICTED: 3,9-dihydroxypterocarpan 6A-monooxygenase-like [Citrus sinensis]
Cs8g19130	261	0.01	9.855	9.94471	Up	gi|985462890|ref|XP_015388801.1|/2.0574e-40/PREDICTED: tropinone reductase homolog At2g29170-like [Citrus sinensis]
orange1.1t04064	957	25.785	10.215	-1.33584	Down	gi|985472897|ref|XP_015381619.1|/1.65361e-154/PREDICTED: protein IRX15-LIKE [Citrus sinensis]
Cs9g02900	1092	29.1	1.955	-3.89578	Down	gi|567906667|ref|XP_006445647.1|/0/hypothetical protein CICLE_v10015700mg [Citrus clementina]
Cs8g04700	1581	5.425	241.095	5.47383	Up	gi|985461016|ref|XP_015388362.1|/0/PREDICTED: uncharacterized protein LOC107178087 [Citrus sinensis]
Cs8g05170	1128	12.92	1.165	-3.4712	Down	gi|568867395|ref|XP_006487023.1|/8.05159e-162/PREDICTED: cyclin-D3-1 [Citrus sinensis]
Cs5g03060	1452	1.39	8.085	2.54016	Up	gi|641857590|gb|KDO76335.1|/0/hypothetical protein CISIN_1g011570mg [Citrus sinensis]
orange1.1t00177	495	24.835	75.915	1.61201	Up	gi|568875516|ref|XP_006490840.1|/2.71549e-63/PREDICTED: uncharacterized protein LOC102629142 [Citrus sinensis]
Cs2g19110	2157	59.71	232.735	1.96264	Up	gi|568830284|ref|XP_006469431.1|/0/PREDICTED: long chain acyl-CoA synthetase 8 [Citrus sinensis]
Cs1g15690	738	17.22	6.52	-1.40114	Down	gi|567868529|ref|XP_006426887.1|/3.29066e-116/hypothetical protein CICLE_v10026320mg [Citrus clementina]
Cs7g28620	630.88	104.255	38.365	-1.44225	Down	gi|567887094|ref|XP_006436069.1|/7.53361e-137/hypothetical protein CICLE_v10032564mg [Citrus clementina]
Cs7g03140	1115.75	9.88	1.4	-2.81908	Down	gi|568859060|ref|XP_006483060.1|/0/PREDICTED: hepatoma-derived growth factor-related protein 2 isoform X1 [Citrus sinensis]
Cs4g12660	1398	29.96	9.215	-1.70098	Down	gi|568842816|ref|XP_006475328.1|/0/PREDICTED: acetylornithine aminotransferase, mitochondrial [Citrus sinensis]
Cs5g32590	321	19.91	56.37	1.50143	Up	gi|567903524|ref|XP_006444250.1|/5.45415e-57/hypothetical protein CICLE_v10022989mg [Citrus clementina]
Cs4g01010	894.29	91.935	185.95	1.01623	Up	gi|641840382|gb|KDO59302.1|/2.01544e-151/hypothetical protein CISIN_1g022320mg [Citrus sinensis]
Cs2g09520	387	1577.44	617.725	-1.35255	Down	gi|567913281|ref|XP_006448954.1|/5.63293e-54/hypothetical protein CICLE_v10017170mg [Citrus clementina]
Cs8g06450	1362	8.46	1.795	-2.23667	Down	gi|567861200|ref|XP_006423254.1|/0/hypothetical protein CICLE_v10028348mg [Citrus clementina]
Cs2g29360	732	86.975	28.68	-1.60056	Down	gi|568832593|ref|XP_006470515.1|/1.57417e-110/PREDICTED: blue copper protein-like [Citrus sinensis]
Cs6g18320	1284	7.685	1.24	-2.63171	Down	gi|568857303|ref|XP_006482206.1|/0/PREDICTED: L-Ala-D/L-amino acid epimerase-like isoform X2 [Citrus sinensis]
Cs3g26380	3542.49	86.985	32.61	-1.41545	Down	gi|568839430|ref|XP_006473687.1|/0/PREDICTED: ABC transporter B family member 13-like isoform X1 [Citrus sinensis]
Cs9g19160	543	276.68	77.115	-1.84313	Down	gi|567858722|ref|XP_006422044.1|/3.80011e-81/hypothetical protein CICLE_v10006017mg [Citrus clementina]
Cs6g04310	735	64.79	21.225	-1.61001	Down	gi|568853979|ref|XP_006480613.1|/2.28208e-125/PREDICTED: fasciclin-like arabinogalactan protein 11 [Citrus sinensis]
Cs6g14980	666	43.415	6.915	-2.65039	Down	gi|567875269|ref|XP_006430224.1|/1.57449e-124/hypothetical protein CICLE_v10012698mg [Citrus clementina]
Cs5g19160	996	18.35	61.1	1.73539	Up	gi|568849168|ref|XP_006478336.1|/0/PREDICTED: probable carboxylesterase 18 [Citrus sinensis]
orange1.1t02782	555	56.275	10.3	-2.44985	Down	gi|568880980|ref|XP_006493373.1|/5.28681e-97/PREDICTED: lamin-like protein [Citrus sinensis]
Cs9g18670	510	34.305	13.89	-1.30437	Down	gi|567858822|ref|XP_006422094.1|/2.07982e-96/hypothetical protein CICLE_v10006070mg [Citrus clementina]
Cs7g08920	1659	79.165	24.46	-1.69444	Down	gi|568860794|ref|XP_006483899.1|/0/PREDICTED: CRS2-associated factor 2, chloroplastic [Citrus sinensis]
orange1.1t05354	1176	10.085	20.575	1.02868	Up	gi|567870739|ref|XP_006427991.1|/0/hypothetical protein CICLE_v10025807mg [Citrus clementina]
orange1.1t03024	735	4.38	19.9	2.18377	Up	gi|567871785|ref|XP_006428482.1|/8.9118e-146/hypothetical protein CICLE_v10012590mg [Citrus clementina]
Cs8g05660	816	12.95	1.255	-3.36719	Down	gi|568867513|ref|XP_006487081.1|/4.3484e-155/PREDICTED: probable carboxylesterase 5 [Citrus sinensis]
Cs7g09160	2238	12.175	48.855	2.00458	Up	gi|567891545|ref|XP_006438293.1|/0/hypothetical protein CICLE_v10030794mg [Citrus clementina]
Cs7g04150	1096.92	12.83	27.695	1.1101	Up	gi|641864172|gb|KDO82858.1|/6.00655e-178/hypothetical protein CISIN_1g014623mg [Citrus sinensis]
Cs3g06830	1185	79.33	1941.47	4.61314	Up	gi|567879929|ref|XP_006432523.1|/0/hypothetical protein CICLE_v10001412mg [Citrus clementina]
orange1.1t03749	552	1.685	24.77	3.87777	Up	gi|568882917|ref|XP_006494248.1|/2.68313e-77/PREDICTED: uncharacterized protein LOC102618409 [Citrus sinensis]
Cs5g24610	981	24.27	3.63	-2.74113	Down	gi|567901300|ref|XP_006443138.1|/0/hypothetical protein CICLE_v10021136mg [Citrus clementina]
Cs2g01020	264	11.94	1.535	-2.95949	Down	gi|641845910|gb|KDO64795.1|/9.93593e-19/hypothetical protein CISIN_1g035295mg [Citrus sinensis]
Cs4g04430	2132.56	26.83	9.295	-1.52932	Down	gi|568840711|ref|XP_006474309.1|/0/PREDICTED: isoamylase 1, chloroplastic [Citrus sinensis]
orange1.1t05275	694	78.285	303.605	1.95539	Up	gi|568885579|ref|XP_006495338.1|/1.02941e-129/PREDICTED: 3-oxo-Delta(4,5)-steroid 5-beta-reductase-like, partial [Citrus sinensis]
orange1.1t00072	747	37.155	0.74	-5.64989	Down	gi|567919250|ref|XP_006451631.1|/9.12736e-138/hypothetical protein CICLE_v10009291mg [Citrus clementina]
Cs5g13930	642	39978.7	92074.5	1.20357	Up	gi|568848097|ref|XP_006477858.1|/2.95649e-117/PREDICTED: 21 kDa seed protein-like [Citrus sinensis]
orange1.1t01792	825	6.7	15.32	1.19318	Up	gi|567904320|ref|XP_006444648.1|/5.496e-110/hypothetical protein CICLE_v10021621mg [Citrus clementina]
Cs2g22890	855	3.245	11.01	1.76252	Up	gi|567910135|ref|XP_006447381.1|/5.78875e-161/hypothetical protein CICLE_v10016167mg [Citrus clementina]
Cs5g01880	609	5.66	21	1.89152	Up	gi|568844946|ref|XP_006476341.1|/1.52719e-93/PREDICTED: bidirectional sugar transporter SWEET7 [Citrus sinensis]
Cs9g03710	1281	15.745	102.085	2.69681	Up	gi|567852627|ref|XP_006419477.1|/0/hypothetical protein CICLE_v10005026mg [Citrus clementina]
Cs8g04380	1518	12.83	4.23	-1.60079	Down	gi|568867216|ref|XP_006486939.1|/0/PREDICTED: probable polyamine transporter At3g19553 [Citrus sinensis]
orange1.1t00292	1290	6.68	0.28	-4.57635	Down	gi|567905362|ref|XP_006445169.1|/1.51196e-154/hypothetical protein CICLE_v10020246mg [Citrus clementina]
Cs7g20420	1140	85.42	13	-2.71606	Down	gi|567906817|ref|XP_006445722.1|/3.35385e-162/hypothetical protein CICLE_v10015623mg [Citrus clementina]
Cs7g19720	2676	47.105	17.7	-1.41213	Down	gi|568863309|ref|XP_006485096.1|/0/PREDICTED: alpha-mannosidase-like isoform X2 [Citrus sinensis]
Cs3g03890	858	25.3	3.2	-2.98299	Down	gi|985438077|ref|XP_015383476.1|/5.3186e-130/PREDICTED: homogentisate geranylgeranyltransferase-like [Citrus sinensis]
Cs2g27100	1152	65.51	17.18	-1.93099	Down	gi|568831962|ref|XP_006470214.1|/0/PREDICTED: GDSL esterase/lipase At5g14450-like [Citrus sinensis]
Cs7g25890	1422	9.05	30.055	1.73162	Up	gi|568864681|ref|XP_006485721.1|/0/PREDICTED: UDP-glycosyltransferase 89B2-like [Citrus sinensis]
Cs4g06210	765	121.695	6.065	-4.32662	Down	gi|568841096|ref|XP_006474498.1|/6.01681e-132/PREDICTED: ylmG homolog protein 2, chloroplastic [Citrus sinensis]
Cs5g30590	1014	9.105	89.38	3.29522	Up	gi|567902938|ref|XP_006443957.1|/0/hypothetical protein CICLE_v10021032mg [Citrus clementina]
Cs1g02300	590.76	235.275	91.8	-1.35778	Down	-
Cs8g08010	321	19.095	1.845	-3.3715	Down	gi|567861758|ref|XP_006423533.1|/1.75454e-55/hypothetical protein CICLE_v10029633mg [Citrus clementina]
Cs2g10510	5803.12	33.355	12.25	-1.44512	Down	gi|568828145|ref|XP_006468405.1|/0/PREDICTED: protein MOR1 isoform X2 [Citrus sinensis]
Cs6g15910	1310.54	106.56	229.355	1.10592	Up	gi|572152993|ref|NP_001275815.1|/0/phytoene synthase [Citrus sinensis]
Cs1g13330	1053	38.075	15.775	-1.2712	Down	gi|568821929|ref|XP_006465394.1|/0/PREDICTED: serine-threonine kinase receptor-associated protein [Citrus sinensis]
Cs1g17160	3273	26.745	11.155	-1.26158	Down	gi|568822916|ref|XP_006465871.1|/0/PREDICTED: nuclear pore complex protein NUP107 isoform X1 [Citrus sinensis]
Cs2g19010	1263	328.195	112.955	-1.53881	Down	gi|567911067|ref|XP_006447847.1|/0/hypothetical protein CICLE_v10015364mg [Citrus clementina]
Cs8g09220	519	2389.43	615.355	-1.95718	Down	gi|574284219|ref|NP_001276071.1|/1.6566e-88/uncharacterized protein LOC102623101 [Citrus sinensis]
Cs1g23220	1539	15.42	5.93	-1.3787	Down	gi|568824564|ref|XP_006466667.1|/7.76401e-156/PREDICTED: nuclear pore complex protein NUP58 [Citrus sinensis]
Cs6g06700	2052	36.355	12.985	-1.48531	Down	gi|568854493|ref|XP_006480860.1|/0/PREDICTED: L-type lectin-domain containing receptor kinase IV.1 [Citrus sinensis]
Cs7g30080	1161	121.035	44.67	-1.43805	Down	gi|567886702|ref|XP_006435873.1|/0/hypothetical protein CICLE_v10031799mg [Citrus clementina]
Cs7g20790	375	17.215	6.165	-1.48149	Down	gi|567888214|ref|XP_006436629.1|/3.71769e-34/hypothetical protein CICLE_v10031772mg [Citrus clementina]
Cs1g16180	1302	724.55	8.895	-6.34795	Down	gi|567879761|ref|XP_006432439.1|/0/hypothetical protein CICLE_v10001212mg [Citrus clementina]
orange1.1t03073	2139	16.835	6.845	-1.29834	Down	gi|568881484|ref|XP_006493603.1|/0/PREDICTED: TPR repeat-containing thioredoxin TTL1 [Citrus sinensis]
Cs3g18380	908.99	56.18	26.09	-1.10656	Down	gi|568837205|ref|XP_006472619.1|/1.0022e-169/PREDICTED: uncharacterized protein LOC102611175 [Citrus sinensis]
Cs2g02610	675	57.96	16.93	-1.77548	Down	gi|567914983|ref|XP_006449805.1|/9.49995e-133/hypothetical protein CICLE_v10016559mg [Citrus clementina]
Cs2g03010	1197	13.195	2.61	-2.33787	Down	gi|985433568|ref|XP_006467423.2|/0/PREDICTED: LOW QUALITY PROTEIN: arogenate dehydratase/prephenate dehydratase 1, chloroplastic [Citrus sinensis]
Cs9g16270	1443	23.085	5.095	-2.1798	Down	gi|568874342|ref|XP_006490275.1|/0/PREDICTED: coumaroyl-CoA:anthocyanidin 3-O-glucoside-6''-O-coumaroyltransferase 1-like [Citrus sinensis]
Cs7g16520	1401	24.97	4.98	-2.32598	Down	gi|568862675|ref|XP_006484802.1|/0/PREDICTED: probable glucan endo-1,3-beta-glucosidase A6 [Citrus sinensis]
Cs5g05590	870	0.01	5.945	9.21553	Up	gi|568830776|ref|XP_006469662.1|/3.64667e-105/PREDICTED: uncharacterized protein LOC102628195 [Citrus sinensis]
Cs6g09420	1699.85	5.665	24.465	2.11057	Up	gi|567873831|ref|XP_006429505.1|/0/hypothetical protein CICLE_v10011386mg [Citrus clementina]
Cs6g13440	552	44.92	90.54	1.0112	Up	gi|568856109|ref|XP_006481631.1|/2.49971e-91/PREDICTED: uncharacterized protein LOC102610403 [Citrus sinensis]
Cs1g25630	3015	14.235	4.345	-1.71201	Down	gi|568825206|ref|XP_006466974.1|/0/PREDICTED: alpha-mannosidase isoform X1 [Citrus sinensis]
Cs9g04990	1131.19	117.99	37.83	-1.64106	Down	gi|567853017|ref|XP_006419672.1|/3.47496e-175/hypothetical protein CICLE_v10005517mg [Citrus clementina]
orange1.1t00472	1095	15.285	34.96	1.19359	Up	gi|568876351|ref|XP_006491244.1|/0/PREDICTED: probable WRKY transcription factor 46 [Citrus sinensis]
Cs5g08410	959.58	132.05	65.115	-1.02002	Down	gi|568846588|ref|XP_006477132.1|/2.51386e-144/PREDICTED: palmitoyl-protein thioesterase 1-like [Citrus sinensis]
Cs5g13740	912	20.8	10.285	-1.01604	Down	gi|568848076|ref|XP_006477849.1|/1.02526e-166/PREDICTED: gamma-glutamyl hydrolase 2-like isoform X2 [Citrus sinensis]
Cs2g16160	2229	34.63	14.77	-1.22935	Down	gi|568829529|ref|XP_006469074.1|/0/PREDICTED: uncharacterized protein LOC102622914 isoform X1 [Citrus sinensis]
Cs6g22220	357	44.535	17.415	-1.35461	Down	gi|985454844|ref|XP_015387101.1|/8.65961e-63/PREDICTED: uncharacterized protein LOC102607555 [Citrus sinensis]
Cs6g19450	378	94.65	41.66	-1.18394	Down	gi|641853450|gb|KDO72268.1|/3.3592e-27/hypothetical protein CISIN_1g044317mg [Citrus sinensis]
Cs1g17640	330	37.02	8.13	-2.18698	Down	gi|567868037|ref|XP_006426641.1|/8.62609e-55/hypothetical protein CICLE_v10026810mg [Citrus clementina]
orange1.1t00407	711	68.01	30.485	-1.15765	Down	gi|567904958|ref|XP_006444967.1|/1.65444e-110/hypothetical protein CICLE_v10022006mg [Citrus clementina]
Cs7g20780	1320	266.37	1.945	-7.09752	Down	gi|567888212|ref|XP_006436628.1|/0/hypothetical protein CICLE_v10031562mg [Citrus clementina]
Cs2g24420	243	10.945	2.525	-2.11592	Down	gi|641833061|gb|KDO52082.1|/1.41432e-12/hypothetical protein CISIN_1g034870mg [Citrus sinensis]
Cs7g24690	1884	28.795	64.03	1.15293	Up	gi|567887918|ref|XP_006436481.1|/0/hypothetical protein CICLE_v10030962mg [Citrus clementina]
Cs9g01920	1641.41	55.425	16.95	-1.70925	Down	gi|568871260|ref|XP_006488808.1|/0/PREDICTED: protein REDUCED WALL ACETYLATION 2 isoform X2 [Citrus sinensis]
Cs6g05140	534	23.33	10.62	-1.1354	Down	gi|568854154|ref|XP_006480698.1|/1.76091e-91/PREDICTED: protein HEADING DATE 3A-like [Citrus sinensis]
Cs1g19800	351	7.53	0.735	-3.35683	Down	gi|985431512|ref|XP_015388539.1|/1.03674e-39/PREDICTED: EPIDERMAL PATTERNING FACTOR-like protein 1 [Citrus sinensis]
Cs2g17980	987	44.65	89.515	1.00347	Up	gi|641841951|gb|KDO60861.1|/2.75302e-139/hypothetical protein CISIN_1g026017mg [Citrus sinensis]
Cs6g22270	1203	40.005	126.635	1.66242	Up	gi|568858447|ref|XP_006482764.1|/2.18298e-168/PREDICTED: transcription factor TCP5 [Citrus sinensis]
Cs7g04700	810	22.205	3.445	-2.68831	Down	gi|567892029|ref|XP_006438535.1|/3.63772e-146/hypothetical protein CICLE_v10032412mg [Citrus clementina]
Cs3g19320	3152.08	13.63	30.11	1.14346	Up	gi|568837461|ref|XP_006472742.1|/0/PREDICTED: DIS3-like exonuclease 2 isoform X2 [Citrus sinensis]
Cs7g25540	1434	14.78	39.965	1.43509	Up	gi|568864930|ref|XP_006485837.1|/1.08865e-172/PREDICTED: caffeic acid 3-O-methyltransferase-like [Citrus sinensis]
Cs1g26280	918	182.31	1115.24	2.6129	Up	gi|763744275|gb|KJB11774.1|/8.18394e-63/hypothetical protein B456_001G276600 [Gossypium raimondii]
Cs6g21020	2430	8.255	1.625	-2.34483	Down	gi|568858047|ref|XP_006482567.1|/0/PREDICTED: DExH-box ATP-dependent RNA helicase DExH18, mitochondrial isoform X1 [Citrus sinensis]
Cs7g28520	717	16.25	2.275	-2.8365	Down	gi|567887122|ref|XP_006436083.1|/1.31349e-122/hypothetical protein CICLE_v10032611mg [Citrus clementina]
Cs2g20390	1059	6.725	0.01	-9.39339	Down	gi|567910721|ref|XP_006447674.1|/0/hypothetical protein CICLE_v10015771mg [Citrus clementina]
Cs7g17460	420	23.195	55.02	1.24614	Up	gi|568862881|ref|XP_006484898.1|/1.58104e-48/PREDICTED: uncharacterized protein LOC102617002 [Citrus sinensis]
orange1.1t00297	648	27.625	9.96	-1.47176	Down	gi|567905346|ref|XP_006445161.1|/3.39266e-129/hypothetical protein CICLE_v10022200mg [Citrus clementina]
Cs8g05300	1557	24.975	110.715	2.14829	Up	gi|568867411|ref|XP_006487031.1|/0/PREDICTED: scopoletin glucosyltransferase [Citrus sinensis]
Cs5g12130	975	18.305	5.81	-1.65563	Down	gi|641846805|gb|KDO65687.1|/2.75439e-150/hypothetical protein CISIN_1g020597mg [Citrus sinensis]
Cs7g16830	1154.35	41.79	92.79	1.15081	Up	gi|567889404|ref|XP_006437224.1|/0/hypothetical protein CICLE_v10031803mg [Citrus clementina]
Cs6g07060	342	6.815	0.01	-9.41257	Down	gi|568854563|ref|XP_006480894.1|/9.39515e-62/PREDICTED: dynein light chain 1, cytoplasmic [Citrus sinensis]
Cs8g08920	378	8.285	48.895	2.56111	Up	gi|641824892|gb|KDO44194.1|/1.7093e-55/hypothetical protein CISIN_1g033192mg [Citrus sinensis]
Cs7g18940	1440	13.31	38.135	1.51861	Up	gi|985457946|ref|XP_015387711.1|/0/PREDICTED: cytochrome P450 93A3-like [Citrus sinensis]
Cs3g26260	2347.11	225.765	98.61	-1.19502	Down	gi|568839402|ref|XP_006473673.1|/0/PREDICTED: endoplasmin homolog [Citrus sinensis]
Cs8g18670	1035	16.315	34.505	1.08061	Up	gi|567864396|ref|XP_006424847.1|/6.00781e-153/hypothetical protein CICLE_v10028946mg [Citrus clementina]
Cs7g16720	1279.94	65.86	31.575	-1.06062	Down	gi|568862699|ref|XP_006484813.1|/4.43698e-179/PREDICTED: U-box domain-containing protein 9 [Citrus sinensis]
Cs7g13410	1124.87	28.455	6.915	-2.04088	Down	gi|641851061|gb|KDO69932.1|/0/hypothetical protein CISIN_1g017306mg [Citrus sinensis]
Cs1g16950	576	12.455	26.525	1.09063	Up	gi|568822900|ref|XP_006465863.1|/5.97317e-102/PREDICTED: peroxisomal (S)-2-hydroxy-acid oxidase GLO4-like [Citrus sinensis]
orange1.1t05631	189	96.39	4.295	-4.48815	Down	gi|568870387|ref|XP_006488386.1|/8.04126e-29/PREDICTED: tropinone reductase homolog At2g29170-like [Citrus sinensis]
Cs3g27710	1029	28.51	11.35	-1.32878	Down	gi|567885763|ref|XP_006435440.1|/8.93414e-133/hypothetical protein CICLE_v10001729mg [Citrus clementina]
Cs9g06270	708.7	575.045	208.51	-1.46356	Down	gi|567853345|ref|XP_006419836.1|/2.59289e-131/hypothetical protein CICLE_v10005766mg [Citrus clementina]
Cs8g01650	1569	14.215	0.495	-4.84384	Down	gi|568866548|ref|XP_006486617.1|/0/PREDICTED: probable flavin-containing monooxygenase 1 [Citrus sinensis]
Cs5g34330	750	11.67	1.555	-2.90782	Down	gi|568852993|ref|XP_006480153.1|/4.56761e-137/PREDICTED: uncharacterized protein LOC102614739 isoform X2 [Citrus sinensis]
Cs6g13940	810	11.21	0.08	-7.13057	Down	gi|985453662|ref|XP_015386903.1|/8.8001e-92/PREDICTED: transcription repressor OFP15 [Citrus sinensis]
Cs1g21900	1277.95	89.2	23.025	-1.95384	Down	gi|641860292|gb|KDO78981.1|/2.50661e-175/hypothetical protein CISIN_1g014406mg [Citrus sinensis]
Cs1g17650	345	23.515	7.285	-1.69058	Down	gi|568823038|ref|XP_006465931.1|/2.16403e-50/PREDICTED: protein ELF4-LIKE 4 [Citrus sinensis]
orange1.1t05863	131	26.325	7.97	-1.72378	Down	-
Cs5g04360	2865	90.03	41.355	-1.12234	Down	gi|568845616|ref|XP_006476664.1|/0/PREDICTED: ATPase 11, plasma membrane-type [Citrus sinensis]
Cs1g22780	1071	70.83	13.92	-2.3472	Down	gi|567866487|ref|XP_006425866.1|/8.21849e-68/hypothetical protein CICLE_v10026517mg [Citrus clementina]
Cs1g04420	246	12.94	0.845	-3.93674	Down	gi|567870595|ref|XP_006427919.1|/1.95868e-30/hypothetical protein CICLE_v10026869mg [Citrus clementina]
Cs7g29830	1542	354.335	26.335	-3.75006	Down	gi|674940038|emb|CDX93168.1|/1.78635e-168/BnaC04g47280D [Brassica napus]
orange1.1t02146	564	34.475	2.76	-3.64281	Down	gi|985469914|ref|XP_015380859.1|/2.94801e-90/PREDICTED: uncharacterized protein LOC102608877 [Citrus sinensis]
Cs6g19600	1095	9.33	50.125	2.42558	Up	gi|568857735|ref|XP_006482420.1|/0/PREDICTED: PI-PLC X domain-containing protein At5g67130-like isoform X1 [Citrus sinensis]
orange1.1t00751	297	32.07	15.165	-1.08048	Down	gi|568848731|ref|XP_006478151.1|/1.20437e-48/PREDICTED: sm-like protein LSM8 [Citrus sinensis]
Cs5g06900	2046	58.62	16.265	-1.84962	Down	gi|568846287|ref|XP_006476988.1|/0/PREDICTED: protein PLASTID TRANSCRIPTIONALLY ACTIVE 10 [Citrus sinensis]
Cs4g01490	1406.68	44.55	383.555	3.10594	Up	gi|568840034|ref|XP_006473976.1|/0/PREDICTED: NADP-dependent glyceraldehyde-3-phosphate dehydrogenase [Citrus sinensis]
Cs9g17050	336	31.03	0.2	-7.27752	Down	gi|568874501|ref|XP_006490354.1|/1.84957e-49/PREDICTED: uncharacterized protein LOC102626656 isoform X1 [Citrus sinensis]
Cs2g15660	633	39.21	9.06	-2.11364	Down	gi|567908909|ref|XP_006446768.1|/4.5592e-115/hypothetical protein CICLE_v10015734mg [Citrus clementina]
Cs7g06250	1560	10.645	2.51	-2.08442	Down	gi|568859879|ref|XP_006483460.1|/0/PREDICTED: U-box domain-containing protein 12-like [Citrus sinensis]
Cs1g05220	1362	10.675	3.205	-1.73584	Down	gi|567870415|ref|XP_006427829.1|/0/hypothetical protein CICLE_v10027296mg [Citrus clementina]
orange1.1t03688	1467	17.395	0.085	-7.67699	Down	gi|567901190|ref|XP_006443083.1|/0/hypothetical protein CICLE_v10019890mg [Citrus clementina]
Cs5g20670	813	26.325	8.31	-1.66351	Down	gi|568849552|ref|XP_006478514.1|/2.54309e-139/PREDICTED: aminoacyl tRNA synthase complex-interacting multifunctional protein 1 [Citrus sinensis]
Cs2g01220	2586	21.64	9.45	-1.19531	Down	gi|568825675|ref|XP_006467203.1|/0/PREDICTED: uncharacterized protein LOC102617902 [Citrus sinensis]
Cs7g24930	1026	170.3	47.765	-1.83405	Down	gi|567887850|ref|XP_006436447.1|/0/hypothetical protein CICLE_v10032021mg [Citrus clementina]
Cs7g07710	2903.12	20.74	2.445	-3.08451	Down	gi|568860271|ref|XP_006483648.1|/0/PREDICTED: DNA topoisomerase 1 isoform X5 [Citrus sinensis]
Cs4g05530	1290	25.435	11.22	-1.18074	Down	gi|568840937|ref|XP_006474421.1|/0/PREDICTED: probable receptor-like protein kinase At5g15080 [Citrus sinensis]
Cs1g15130	300	58.995	2.65	-4.47653	Down	gi|568822397|ref|XP_006465617.1|/4.71061e-53/PREDICTED: dynein light chain 1, cytoplasmic-like [Citrus sinensis]
Cs2g04310	2718	159.05	21.12	-2.9128	Down	gi|985432990|ref|XP_006467584.2|/0/PREDICTED: uncharacterized protein LOC102620031 [Citrus sinensis]
Cs5g03460	864	289.38	81.29	-1.83182	Down	gi|568845374|ref|XP_006476548.1|/1.16639e-161/PREDICTED: probable aquaporin PIP1-2 [Citrus sinensis]
orange1.1t02043	1050	15.58	42.86	1.45994	Up	gi|568879462|ref|XP_006492677.1|/8.56104e-163/PREDICTED: peroxidase 15-like [Citrus sinensis]
orange1.1t05436	170	4.505	0.04	-6.81538	Down	gi|568845500|ref|XP_006476609.1|/7.18142e-25/PREDICTED: activating signal cointegrator 1 [Citrus sinensis]
orange1.1t01063	2328	7.9	36.835	2.22115	Up	gi|985444267|ref|XP_015384807.1|/0/PREDICTED: G-type lectin S-receptor-like serine/threonine-protein kinase At4g27290 isoform X1 [Citrus sinensis]
Cs3g14190	432	62.495	6.46	-3.27413	Down	gi|641837285|gb|KDO56240.1|/3.36449e-43/hypothetical protein CISIN_1g032326mg [Citrus sinensis]
Cs2g06190	2724	34.9	13.14	-1.40926	Down	gi|568826914|ref|XP_006467813.1|/0/PREDICTED: endonuclease MutS2 isoform X1 [Citrus sinensis]
Cs3g26900	1629	177.995	8.73	-4.34971	Down	gi|567885469|ref|XP_006435293.1|/0/hypothetical protein CICLE_v10000783mg [Citrus clementina]
Cs4g19950	927	60.515	19.955	-1.60054	Down	gi|567917224|ref|XP_006450618.1|/2.51081e-168/hypothetical protein CICLE_v10009000mg [Citrus clementina]
Cs1g04340	3567	28.31	8.17	-1.7929	Down	gi|567870621|ref|XP_006427932.1|/0/hypothetical protein CICLE_v10024737mg [Citrus clementina]
orange1.1t01600	1086	62.6	4.375	-3.83881	Down	gi|568878556|ref|XP_006492255.1|/0/PREDICTED: protein trichome birefringence-like 43 [Citrus sinensis]
Cs2g15590	426	158.495	78.555	-1.01266	Down	gi|568829432|ref|XP_006469027.1|/2.41117e-65/PREDICTED: uncharacterized protein LOC102610131 [Citrus sinensis]
Cs4g14150	1710	43.76	16.495	-1.40758	Down	gi|567918928|ref|XP_006451470.1|/0/hypothetical protein CICLE_v10007864mg [Citrus clementina]
Cs8g06590	813	28.08	6.315	-2.15269	Down	gi|568867684|ref|XP_006487163.1|/3.91433e-148/PREDICTED: organ-specific protein S2-like [Citrus sinensis]
orange1.1t04057	639.37	174.49	68.665	-1.3455	Down	gi|568883420|ref|XP_006494468.1|/3.27543e-132/PREDICTED: CBS domain-containing protein CBSX1, chloroplastic isoform X1 [Citrus sinensis]
Cs7g17000	885	69.82	0.21	-8.37711	Down	gi|567889350|ref|XP_006437197.1|/1.23015e-44/hypothetical protein CICLE_v10032169mg [Citrus clementina]
Cs7g05750	1638	4.04	11.9	1.55853	Up	gi|568859767|ref|XP_006483406.1|/0/PREDICTED: heparanase-like protein 3 [Citrus sinensis]
Cs6g07320	438	8.355	29.38	1.81412	Up	gi|568854621|ref|XP_006480920.1|/1.54565e-51/PREDICTED: class I heat shock protein-like [Citrus sinensis]
Cs4g08770	1173	11.44	0.01	-10.1599	Down	gi|641840175|gb|KDO59097.1|/0/hypothetical protein CISIN_1g016398mg [Citrus sinensis]
Cs7g12690	595.94	29.13	10.41	-1.48454	Down	gi|568861817|ref|XP_006484396.1|/3.60156e-117/PREDICTED: probable transmembrane ascorbate ferrireductase 4 [Citrus sinensis]
Cs3g27090	1214.13	16.775	69.12	2.04279	Up	gi|568839590|ref|XP_006473764.1|/0/PREDICTED: uncharacterized protein LOC102608893 isoform X2 [Citrus sinensis]
Cs1g17380	2560.71	65.46	145.74	1.15471	Up	gi|568822985|ref|XP_006465905.1|/0/PREDICTED: linoleate 13S-lipoxygenase 3-1, chloroplastic-like [Citrus sinensis]
Cs5g02340	939	43.765	126.98	1.53675	Up	gi|568845055|ref|XP_006476394.1|/3.81843e-148/PREDICTED: ethylene-responsive transcription factor ERF061 [Citrus sinensis]
Cs2g28870	1608	12.795	1.44	-3.15144	Down	gi|567908219|ref|XP_006446423.1|/0/hypothetical protein CICLE_v10014849mg [Citrus clementina]
Cs8g17800	1398	22.665	2.13	-3.41154	Down	gi|567864168|ref|XP_006424733.1|/0/hypothetical protein CICLE_v10028377mg [Citrus clementina]
orange1.1t04786	1740	24.77	99.275	2.00284	Up	gi|568884835|ref|XP_006495045.1|/0/PREDICTED: multicopper oxidase LPR1-like [Citrus sinensis]
Cs2g24750	1539	104.41	50.815	-1.03893	Down	gi|641836709|gb|KDO55671.1|/0/hypothetical protein CISIN_1g008853mg [Citrus sinensis]
Cs2g07080	594.39	4.455	17.75	1.99432	Up	gi|568827149|ref|XP_006467929.1|/5.74116e-74/PREDICTED: zinc finger protein CONSTANS-LIKE 4 isoform X1 [Citrus sinensis]
Cs1g01390	816	16.085	6.485	-1.31054	Down	gi|641837654|gb|KDO56605.1|/7.95559e-100/hypothetical protein CISIN_1g042757mg [Citrus sinensis]
Cs6g01740	1272	175.17	47.865	-1.87171	Down	gi|568853373|ref|XP_006480336.1|/0/PREDICTED: pectin acetylesterase 10-like [Citrus sinensis]
Cs8g15960	2076.81	25.69	12.175	-1.07729	Down	gi|567863692|ref|XP_006424500.1|/0/hypothetical protein CICLE_v10027904mg [Citrus clementina]
Cs6g02180	1648.55	53.66	19.61	-1.45226	Down	gi|568853460|ref|XP_006480374.1|/0/PREDICTED: glucan endo-1,3-beta-glucosidase 3-like [Citrus sinensis]
Cs1g12670	668.76	37.065	236.185	2.67179	Up	gi|568821820|ref|XP_006465346.1|/6.11852e-104/PREDICTED: caffeoyl-CoA O-methyltransferase 5-like [Citrus sinensis]
Cs9g13460	4140	107.545	227.025	1.07791	Up	gi|568873744|ref|XP_006489988.1|/0/PREDICTED: magnesium-chelatase subunit ChlH, chloroplastic [Citrus sinensis]
Cs1g20230	960	205.85	25.69	-3.00231	Down	gi|568823783|ref|XP_006466288.1|/3.10132e-147/PREDICTED: peroxidase 4-like [Citrus sinensis]
Cs1g26140	1317	61.05	23.465	-1.37948	Down	gi|985432218|ref|XP_006467033.2|/0/PREDICTED: ankyrin repeat domain-containing protein, chloroplastic [Citrus sinensis]
Cs6g21410	247	23.165	6.86	-1.75567	Down	gi|567877159|ref|XP_006431169.1|/7.23434e-33/hypothetical protein CICLE_v10013233mg [Citrus clementina]
Cs6g09670	468	11.17	2.96	-1.91596	Down	gi|567873907|ref|XP_006429543.1|/4.38764e-75/hypothetical protein CICLE_v10012991mg [Citrus clementina]
Cs5g28850	3465	26.22	9.53	-1.46012	Down	gi|568851452|ref|XP_006479406.1|/0/PREDICTED: myosin-6-like isoform X2 [Citrus sinensis]
Cs6g21880	1074	15.305	2.47	-2.63142	Down	gi|568858343|ref|XP_006482713.1|/0/PREDICTED: tRNA (guanosine(18)-2'-O)-methyltransferase [Citrus sinensis]
Cs2g03370	1206	6.9	0.745	-3.21128	Down	gi|641859486|gb|KDO78176.1|/3.90688e-160/hypothetical protein CISIN_1g010888mg [Citrus sinensis]
Cs3g01250	2371.21	57.07	26.21	-1.12262	Down	gi|568833185|ref|XP_006470792.1|/0/PREDICTED: probable leucine-rich repeat receptor-like protein kinase At5g49770 [Citrus sinensis]
Cs1g18280	1077	50.955	21.55	-1.24154	Down	gi|568823256|ref|XP_006466035.1|/0/PREDICTED: glyoxylate/succinic semialdehyde reductase 2, chloroplastic isoform X4 [Citrus sinensis]
Cs5g02200	717	87.08	194.565	1.15984	Up	gi|568845030|ref|XP_006476382.1|/1.2237e-136/PREDICTED: NAD(P)H-quinone oxidoreductase subunit S, chloroplastic [Citrus sinensis]
Cs5g05110	632.61	59.245	25.75	-1.20212	Down	gi|568845767|ref|XP_006476738.1|/1.3296e-106/PREDICTED: rac-like GTP-binding protein ARAC8 isoform X1 [Citrus sinensis]
orange1.1t04139	1506	8.015	108.525	3.75918	Up	gi|568883565|ref|XP_006494536.1|/0/PREDICTED: geraniol 8-hydroxylase-like [Citrus sinensis]
Cs2g21940	375	2.045	56.455	4.78693	Up	gi|567910345|ref|XP_006447486.1|/1.22333e-69/hypothetical protein CICLE_v10017183mg [Citrus clementina]
Cs4g08940	985.24	17.11	34.515	1.01238	Up	gi|568841942|ref|XP_006474913.1|/7.49706e-150/PREDICTED: uncharacterized protein LOC102614039 [Citrus sinensis]
Cs2g24640	2034	59.125	15.35	-1.94553	Down	gi|568831459|ref|XP_006469982.1|/0/PREDICTED: uncharacterized protein LOC102611260 [Citrus sinensis]
Cs6g08280	644.38	38.135	13.2	-1.53058	Down	gi|568854833|ref|XP_006481022.1|/2.65421e-88/PREDICTED: uncharacterized protein LOC102628251 [Citrus sinensis]
Cs1g24700	1826.76	32.305	14.155	-1.19045	Down	gi|568824984|ref|XP_006466870.1|/0/PREDICTED: CDK5RAP1-like protein isoform X1 [Citrus sinensis]
Cs5g32460	411	60.69	0.16	-8.56724	Down	gi|567903474|ref|XP_006444225.1|/5.72109e-22/hypothetical protein CICLE_v10022800mg [Citrus clementina]
orange1.1t05233	753	43.865	105.665	1.26836	Up	gi|568864930|ref|XP_006485837.1|/1.25999e-118/PREDICTED: caffeic acid 3-O-methyltransferase-like [Citrus sinensis]
orange1.1t02994	861	9.2	0.01	-9.84549	Down	gi|568881336|ref|XP_006493533.1|/4.33454e-132/PREDICTED: putative elongation of fatty acids protein DDB_G0272012 [Citrus sinensis]
Cs2g25470	1785	15.925	6.51	-1.29056	Down	gi|567909467|ref|XP_006447047.1|/0/hypothetical protein CICLE_v10014684mg [Citrus clementina]
Cs8g05230	1260	219.255	5.7	-5.2655	Down	gi|985460833|ref|XP_015388334.1|/0/PREDICTED: uncharacterized protein At4g06744-like [Citrus sinensis]
Cs8g17420	405	28.045	5.51	-2.34762	Down	gi|641854263|gb|KDO73071.1|/1.22695e-61/hypothetical protein CISIN_1g0072731mg, partial [Citrus sinensis]
Cs7g13090	524.76	400.885	158.81	-1.33589	Down	gi|567890361|ref|XP_006437701.1|/2.75698e-78/hypothetical protein CICLE_v10032902mg [Citrus clementina]
Cs5g27340	1212	17.25	4.16	-2.05194	Down	gi|567902054|ref|XP_006443515.1|/0/hypothetical protein CICLE_v10020438mg [Citrus clementina]
Cs6g04620	285	19.295	7.535	-1.35655	Down	gi|567872485|ref|XP_006428832.1|/3.44354e-35/hypothetical protein CICLE_v10013224mg [Citrus clementina]
Cs7g14340	174	33.68	8.08	-2.05946	Down	gi|567890035|ref|XP_006437538.1|/1.03134e-23/hypothetical protein CICLE_v10033120mg [Citrus clementina]
orange1.1t03386	3944.85	11.65	2.915	-1.99876	Down	gi|568882142|ref|XP_006493898.1|/0/PREDICTED: DNA-directed RNA polymerase I subunit 1 [Citrus sinensis]
Cs1g08370	957	74.355	34.005	-1.12868	Down	gi|567879075|ref|XP_006432096.1|/1.44528e-158/hypothetical protein CICLE_v10001875mg [Citrus clementina]
Cs2g17930	852	122.37	61.115	-1.00165	Down	gi|568829991|ref|XP_006469298.1|/8.32429e-152/PREDICTED: anthranilate synthase beta subunit 2, chloroplastic-like [Citrus sinensis]
Cs8g09250	543	1317.87	322.54	-2.03065	Down	gi|568868252|ref|XP_006487422.1|/3.31366e-93/PREDICTED: peptidyl-prolyl cis-trans isomerase 1 [Citrus sinensis]
Cs5g13860	264	0.01	8.01	9.64566	Up	gi|568848092|ref|XP_006477856.1|/4.42627e-35/PREDICTED: wound-induced proteinase inhibitor 1-like [Citrus sinensis]
Cs3g17500	1119	69.21	21.11	-1.71305	Down	gi|567882609|ref|XP_006433863.1|/0/hypothetical protein CICLE_v10003472mg [Citrus clementina]
Cs3g26220	513	142.855	64.905	-1.13815	Down	gi|985441508|ref|XP_015384250.1|/8.08668e-88/PREDICTED: chaperone protein dnaJ 11, chloroplastic-like [Citrus sinensis]
Cs6g19100	1341	57.575	16.76	-1.78042	Down	gi|568857525|ref|XP_006482316.1|/0/PREDICTED: protein trichome birefringence-like 19 [Citrus sinensis]
Cs7g08140	546	20.075	1.37	-3.87315	Down	gi|641863901|gb|KDO82587.1|/5.0036e-71/hypothetical protein CISIN_1g030190mg [Citrus sinensis]
orange1.1t03148	939	21.45	0.255	-6.39434	Down	gi|641846001|gb|KDO64886.1|/6.29236e-171/hypothetical protein CISIN_1g015736mg [Citrus sinensis]
Cs2g04720	1356	5.34	60.51	3.50226	Up	gi|641859185|gb|KDO77875.1|/0/hypothetical protein CISIN_1g037702mg [Citrus sinensis]
Cs1g20580	992.81	130.25	1052.72	3.01477	Up	gi|568823899|ref|XP_006466345.1|/1.7108e-130/PREDICTED: probable mannitol dehydrogenase [Citrus sinensis]
Cs5g26220	873	335.6	683.195	1.02555	Up	gi|567901746|ref|XP_006443361.1|/2.51273e-143/hypothetical protein CICLE_v10021469mg [Citrus clementina]
Cs3g20470	1020	38.345	96.63	1.33343	Up	gi|568837756|ref|XP_006472887.1|/5.0556e-120/PREDICTED: uncharacterized protein LOC102608221 [Citrus sinensis]
orange1.1t01892	1458	630.145	238.975	-1.39882	Down	gi|568879153|ref|XP_006492541.1|/0/PREDICTED: adenosylhomocysteinase [Citrus sinensis]
Cs7g10620	828	20.29	1.4	-3.85727	Down	gi|641863232|gb|KDO81918.1|/1.09376e-134/hypothetical protein CISIN_1g023949mg [Citrus sinensis]
Cs2g15980	2007	19.57	8.185	-1.25759	Down	gi|568829496|ref|XP_006469058.1|/0/PREDICTED: GTP-binding protein TypA/BipA homolog [Citrus sinensis]
orange1.1t01909	1554	10.595	2.41	-2.13628	Down	gi|568879205|ref|XP_006492559.1|/0/PREDICTED: ent-kaurene oxidase, chloroplastic-like [Citrus sinensis]
Cs2g02560	474	53.055	22.015	-1.269	Down	gi|568826014|ref|XP_006467370.1|/2.25567e-82/PREDICTED: uncharacterized protein At4g22160 [Citrus sinensis]
Cs2g20140	405	261.795	633.515	1.27494	Up	gi|567910767|ref|XP_006447697.1|/1.73606e-15/hypothetical protein CICLE_v10017145mg [Citrus clementina]
Cs1g20270	936	36.145	167.495	2.21225	Up	gi|567867329|ref|XP_006426287.1|/1.59171e-154/hypothetical protein CICLE_v10026128mg [Citrus clementina]
Cs3g14130	882	27.695	117.88	2.08962	Up	gi|567881663|ref|XP_006433390.1|/1.26163e-166/hypothetical protein CICLE_v10002020mg [Citrus clementina]
Cs1g15730	1074	72.77	165.37	1.18428	Up	gi|568822539|ref|XP_006465688.1|/7.00085e-176/PREDICTED: transcription factor MYB1R1 [Citrus sinensis]
orange1.1t00524	780	35.435	5.55	-2.67462	Down	gi|568876496|ref|XP_006491314.1|/1.30437e-129/PREDICTED: uncharacterized protein LOC102607118 [Citrus sinensis]
orange1.1t04050	2740.74	17.57	7.685	-1.193	Down	gi|568883382|ref|XP_006494449.1|/0/PREDICTED: histone-lysine N-methyltransferase CLF isoform X1 [Citrus sinensis]
orange1.1t00314	1119	95.86	40.925	-1.22795	Down	gi|567905282|ref|XP_006445129.1|/0/hypothetical protein CICLE_v10020663mg [Citrus clementina]
Cs2g27050	1629	148.14	408.34	1.46281	Up	gi|568831948|ref|XP_006470207.1|/0/PREDICTED: E3 ubiquitin-protein ligase RGLG2 [Citrus sinensis]
Cs5g21210	600	11.745	3.34	-1.81413	Down	gi|568849638|ref|XP_006478554.1|/1.65457e-84/PREDICTED: uncharacterized protein LOC102619598 [Citrus sinensis]
Cs6g10910	738	34.04	2.735	-3.63762	Down	gi|567874251|ref|XP_006429715.1|/9.53004e-132/hypothetical protein CICLE_v10012580mg [Citrus clementina]
Cs9g05760	659.16	143.18	410.045	1.51795	Up	gi|568872179|ref|XP_006489249.1|/1.84088e-107/PREDICTED: endo-1,3;1,4-beta-D-glucanase-like [Citrus sinensis]
Cs3g18770	228	6.64	46.97	2.82248	Up	gi|567883005|ref|XP_006434061.1|/2.51172e-22/hypothetical protein CICLE_v10003034mg [Citrus clementina]
Cs7g20000	219	29.12	9.225	-1.65839	Down	gi|567888784|ref|XP_006436914.1|/4.16612e-33/hypothetical protein CICLE_v10033256mg [Citrus clementina]
Cs7g31220	1830	20.945	5.835	-1.8438	Down	gi|985460206|ref|XP_015388213.1|/2.21062e-81/PREDICTED: mucin-17 isoform X3 [Citrus sinensis]
Cs5g25200	990.28	39.675	82.29	1.05249	Up	gi|568850487|ref|XP_006478944.1|/0/PREDICTED: cinnamoyl-CoA reductase 1-like isoform X3 [Citrus sinensis]
Cs5g01240	2334	35.955	11.35	-1.6635	Down	gi|568844782|ref|XP_006476262.1|/0/PREDICTED: subtilisin-like protease SBT3.9 [Citrus sinensis]
Cs3g10530	333	18.24	7.24	-1.33304	Down	gi|586765528|ref|XP_006855308.1|/1.91347e-33/PREDICTED: dnaJ protein ERDJ3B [Amborella trichopoda]
Cs1g19550	501	12.84	4.305	-1.57656	Down	gi|568823643|ref|XP_006466220.1|/4.39656e-95/PREDICTED: vesicle transport protein SFT2B [Citrus sinensis]
Cs9g10830	849	9.375	0.7	-3.74339	Down	gi|568873281|ref|XP_006489775.1|/2.66045e-150/PREDICTED: isoflavone 4'-O-methyltransferase-like [Citrus sinensis]
Cs7g03300	1578	29.33	74.615	1.34709	Up	gi|568859112|ref|XP_006483086.1|/0/PREDICTED: probable WRKY transcription factor 4 isoform X1 [Citrus sinensis]
Cs3g23480	1359.7	120.47	264.175	1.13282	Up	gi|568838635|ref|XP_006473315.1|/5.64173e-171/PREDICTED: ABSCISIC ACID-INSENSITIVE 5-like protein 5 [Citrus sinensis]
Cs2g17380	318	9.04	68.36	2.91876	Up	gi|568829881|ref|XP_006469243.1|/6.27438e-45/PREDICTED: uncharacterized protein LOC102627719 [Citrus sinensis]
Cs3g04150	1737	17.41	37.3	1.09926	Up	gi|568833858|ref|XP_006471083.1|/0/PREDICTED: phosphatidylinositol 4-phosphate 5-kinase 8-like [Citrus sinensis]
Cs7g13800	803.73	135.575	51.415	-1.39883	Down	gi|763756511|gb|KJB23842.1|/1.01476e-88/hypothetical protein B456_004G117600 [Gossypium raimondii]
Cs5g33740	1209	9.215	27.81	1.59355	Up	gi|568852758|ref|XP_006480038.1|/0/PREDICTED: uncharacterized protein LOC102624124 [Citrus sinensis]
Cs7g03220	3243	22.045	10.4	-1.08387	Down	gi|568859084|ref|XP_006483072.1|/0/PREDICTED: uncharacterized protein LOC102619816 [Citrus sinensis]
Cs8g18370	1332	83.135	23.37	-1.8308	Down	gi|567864326|ref|XP_006424812.1|/0/hypothetical protein CICLE_v10028459mg [Citrus clementina]
Cs2g29110	3075	6.555	0.475	-3.7866	Down	gi|568832439|ref|XP_006470440.1|/0/PREDICTED: probable inactive receptor kinase At5g10020 [Citrus sinensis]
Cs1g19393	186	6.97	0.01	-9.44501	Down	gi|567867595|ref|XP_006426420.1|/2.96788e-23/hypothetical protein CICLE_v10026887mg [Citrus clementina]
Cs3g12580	528	35.355	17.465	-1.01745	Down	gi|567881271|ref|XP_006433194.1|/7.12925e-90/hypothetical protein CICLE_v10002660mg [Citrus clementina]
Cs4g01125	260	15.225	4.415	-1.78596	Down	gi|568839945|ref|XP_006473935.1|/4.16744e-33/PREDICTED: uncharacterized protein LOC102614714 [Citrus sinensis]
Cs6g12340	575.36	26.155	8.845	-1.56415	Down	gi|985453329|ref|XP_015386818.1|/3.4927e-56/PREDICTED: uncharacterized protein LOC102624420 isoform X2 [Citrus sinensis]
Cs4g06980	600	12.015	0.01	-10.2306	Down	gi|568841304|ref|XP_006474599.1|/1.26393e-92/PREDICTED: 21 kDa protein [Citrus sinensis]
Cs3g19630	1230	44.345	17.88	-1.31042	Down	gi|985440468|ref|XP_015384070.1|/0/PREDICTED: esterase-like [Citrus sinensis]
Cs3g10840	1126.14	254.18	625.38	1.29888	Up	gi|567880749|ref|XP_006432933.1|/0/hypothetical protein CICLE_v10001524mg [Citrus clementina]
Cs2g04320	6387	34.93	6.3	-2.47104	Down	gi|985432941|ref|XP_015382336.1|/0/PREDICTED: probable LRR receptor-like serine/threonine-protein kinase RFK1 [Citrus sinensis]
Cs2g07330	702	1421.52	573.13	-1.3105	Down	gi|568827203|ref|XP_006467954.1|/6.04356e-109/PREDICTED: oxygen-evolving enhancer protein 3-2, chloroplastic [Citrus sinensis]
Cs2g12310	1254	74.865	20.975	-1.83562	Down	gi|568828698|ref|XP_006468677.1|/0/PREDICTED: alpha-galactosidase 1-like [Citrus sinensis]
Cs5g16540	1347	21.995	237.76	3.43426	Up	gi|568848647|ref|XP_006478113.1|/0/PREDICTED: protein REVEILLE 7-like [Citrus sinensis]
Cs1g05600	561	17.2	0.885	-4.28059	Down	gi|567879387|ref|XP_006432252.1|/5.11054e-95/hypothetical protein CICLE_v10002604mg [Citrus clementina]
Cs3g16620	699	2.09	14.18	2.76228	Up	gi|568837970|ref|XP_006472990.1|/1.97908e-128/PREDICTED: transcription factor TGA5 [Citrus sinensis]
orange1.1t00575	1200	49.13	2.15	-4.5142	Down	gi|641867943|gb|KDO86627.1|/0/hypothetical protein CISIN_1g013752mg [Citrus sinensis]
Cs5g01290	1233	119.59	58.53	-1.03085	Down	gi|568844798|ref|XP_006476269.1|/0/PREDICTED: glucan endo-1,3-beta-glucosidase 11-like [Citrus sinensis]
Cs7g03720	699	59.72	163.945	1.45693	Up	gi|568859229|ref|XP_006483144.1|/9.57986e-99/PREDICTED: E3 ubiquitin-protein ligase RING1 [Citrus sinensis]
Cs9g02950	1482	8.78	1.65	-2.41175	Down	gi|568871460|ref|XP_006488904.1|/0/PREDICTED: glucan endo-1,3-beta-glucosidase 4 [Citrus sinensis]
Cs2g26840	1260	9.54	2.165	-2.13962	Down	gi|568831918|ref|XP_006470194.1|/0/PREDICTED: glycerol-3-phosphate dehydrogenase [NAD(+)] [Citrus sinensis]
Cs4g13570	1050	23.26	8.25	-1.49539	Down	gi|567918834|ref|XP_006451423.1|/0/hypothetical protein CICLE_v10008801mg [Citrus clementina]
Cs4g10220	573	9.055	20.92	1.2081	Up	gi|567920758|ref|XP_006452385.1|/2.8219e-104/hypothetical protein CICLE_v10009601mg [Citrus clementina]
Cs8g07760	312	82.23	38.88	-1.08064	Down	gi|567861730|ref|XP_006423519.1|/7.56984e-32/hypothetical protein CICLE_v10028076mg [Citrus clementina]
Cs8g12090	1314	53.74	127.47	1.24609	Up	gi|568868857|ref|XP_006487665.1|/0/PREDICTED: eukaryotic peptide chain release factor subunit 1-3 [Citrus sinensis]
Cs1g11210	642	16.035	5.465	-1.55293	Down	gi|568821513|ref|XP_006465204.1|/3.18818e-87/PREDICTED: stress response protein NST1 [Citrus sinensis]
Cs2g16880	1857	112	23.395	-2.25923	Down	gi|567911833|ref|XP_006448230.1|/0/hypothetical protein CICLE_v10014623mg [Citrus clementina]
Cs4g18070	726	40.62	18.21	-1.15746	Down	gi|567917772|ref|XP_006450892.1|/2.57377e-81/hypothetical protein CICLE_v10009322mg [Citrus clementina]
Cs7g07830	933.89	28.415	100.91	1.82834	Up	gi|568860473|ref|XP_006483741.1|/4.10218e-150/PREDICTED: transcription factor MYB1R1 isoform X1 [Citrus sinensis]
Cs7g22830	1476	75.78	11.51	-2.71893	Down	gi|567888478|ref|XP_006436761.1|/0/hypothetical protein CICLE_v10031341mg [Citrus clementina]
Cs1g24220	1664.9	15.835	3.155	-2.3274	Down	gi|567866077|ref|XP_006425661.1|/0/hypothetical protein CICLE_v10025141mg [Citrus clementina]
Cs3g25000	456	189.96	56.355	-1.75308	Down	gi|568839083|ref|XP_006473524.1|/4.08257e-81/PREDICTED: uncharacterized protein LOC102616188 [Citrus sinensis]
Cs6g21100	1353	14.59	1.16	-3.65278	Down	gi|567877081|ref|XP_006431130.1|/0/hypothetical protein CICLE_v10011709mg [Citrus clementina]
Cs7g14010	1403.23	19.09	4.905	-1.96049	Down	gi|568862140|ref|XP_006484547.1|/0/PREDICTED: uncharacterized protein LOC102610803 [Citrus sinensis]
Cs8g09640	549	32.32	10.65	-1.60157	Down	gi|641825373|gb|KDO44646.1|/1.60067e-74/hypothetical protein CISIN_1g030153mg [Citrus sinensis]
orange1.1t00453	1202	26.335	121.88	2.21041	Up	gi|567904824|ref|XP_006444900.1|/1.15073e-133/hypothetical protein CICLE_v10020314mg [Citrus clementina]
Cs2g24620	858	47.38	11.61	-2.02891	Down	gi|568831451|ref|XP_006469979.1|/3.11083e-138/PREDICTED: prohibitin-3, mitochondrial [Citrus sinensis]
Cs9g06360	1560.25	126.99	27.125	-2.22702	Down	gi|568872337|ref|XP_006489328.1|/0/PREDICTED: glucose-1-phosphate adenylyltransferase large subunit 3, chloroplastic/amyloplastic [Citrus sinensis]
Cs2g17910	675	9.14	1.735	-2.39726	Down	gi|567911565|ref|XP_006448096.1|/2.42706e-120/hypothetical protein CICLE_v10016590mg [Citrus clementina]
Cs1g15060	543	6.83	28.755	2.07386	Up	gi|985430599|ref|XP_015386652.1|/5.5385e-48/PREDICTED: uncharacterized protein LOC102613008 isoform X1 [Citrus sinensis]
Cs3g05190	1263	11.44	0.855	-3.74202	Down	gi|641825897|gb|KDO45148.1|/0/hypothetical protein CISIN_1g042371mg, partial [Citrus sinensis]
Cs7g09060	3898.15	69.095	31.22	-1.14611	Down	gi|568860828|ref|XP_006483916.1|/0/PREDICTED: alpha-glucan water dikinase, chloroplastic isoform X1 [Citrus sinensis]
orange1.1t02847	759	59.44	14.395	-2.04587	Down	gi|568884218|ref|XP_006494811.1|/4.49436e-47/PREDICTED: ACT domain-containing protein DS12, chloroplastic isoform X2 [Citrus sinensis]
Cs7g17030	1293	21.15	8.88	-1.25203	Down	gi|568862757|ref|XP_006484840.1|/1.16159e-154/PREDICTED: ribosomal L1 domain-containing protein 1-like [Citrus sinensis]
Cs5g30480	1725	22.81	11.265	-1.01782	Down	gi|567902908|ref|XP_006443942.1|/0/hypothetical protein CICLE_v10019381mg [Citrus clementina]
Cs9g03750	1638	15.16	4.39	-1.78798	Down	gi|568871703|ref|XP_006489021.1|/0/PREDICTED: pumilio homolog 24 [Citrus sinensis]
Cs7g09320	1293	31.98	13.03	-1.29533	Down	gi|976920996|gb|KVI05699.1|/1.43106e-124/AP complex, mu/sigma subunit [Cynara cardunculus var. scolymus]
Cs6g21920	906	8.505	100.615	3.56439	Up	gi|568858349|ref|XP_006482716.1|/1.46335e-165/PREDICTED: UPF0301 protein Sden_2674 [Citrus sinensis]
Cs3g25700	1222.65	29.97	67.19	1.16473	Up	gi|568839253|ref|XP_006473603.1|/0/PREDICTED: 1-acylglycerol-3-phosphate O-acyltransferase [Citrus sinensis]
Cs6g08430	933	210.485	721.11	1.7765	Up	gi|567873607|ref|XP_006429393.1|/1.44509e-155/hypothetical protein CICLE_v10012274mg [Citrus clementina]
Cs2g28730	1986	15.485	1.73	-3.16203	Down	gi|568832350|ref|XP_006470398.1|/0/PREDICTED: xyloglucan glycosyltransferase 4 [Citrus sinensis]
Cs1g18300	2538	29.79	14.27	-1.06184	Down	gi|985431361|ref|XP_015388174.1|/0/PREDICTED: beta-galactosidase 1 isoform X1 [Citrus sinensis]
Cs9g01980	726	86.635	11.545	-2.90768	Down	gi|568871274|ref|XP_006488815.1|/1.40248e-103/PREDICTED: uncharacterized protein LOC102611530 [Citrus sinensis]
Cs2g30790	2162.65	44.505	253.21	2.5083	Up	gi|985437503|ref|XP_015383344.1|/0/PREDICTED: receptor-like protein 12 isoform X2 [Citrus sinensis]
Cs2g13610	483	20.19	50.535	1.32364	Up	gi|985434658|ref|XP_015382701.1|/3.63551e-86/PREDICTED: uncharacterized protein LOC107175613 [Citrus sinensis]
Cs5g07990	1008	12.065	53.075	2.1372	Up	gi|568846534|ref|XP_006477108.1|/0/PREDICTED: zeaxanthin epoxidase, chloroplastic isoform X2 [Citrus sinensis]
Cs6g08690	1296	16.27	3.83	-2.0868	Down	gi|568854914|ref|XP_006481061.1|/0/PREDICTED: protein trichome birefringence-like 3 [Citrus sinensis]
Cs1g05090	657	22.465	9.755	-1.20347	Down	gi|567870451|ref|XP_006427847.1|/1.24734e-126/hypothetical protein CICLE_v10026452mg [Citrus clementina]
Cs5g26720	903	388.8	155.73	-1.31998	Down	gi|567901890|ref|XP_006443433.1|/4.8542e-153/hypothetical protein CICLE_v10021362mg [Citrus clementina]
Cs1g12660	476.31	73.515	448.77	2.60987	Up	gi|568821820|ref|XP_006465346.1|/8.6852e-55/PREDICTED: caffeoyl-CoA O-methyltransferase 5-like [Citrus sinensis]
orange1.1t03468	687	7.46	0.265	-4.81511	Down	gi|568882332|ref|XP_006493992.1|/1.05886e-126/PREDICTED: uncharacterized protein PF11_0207 [Citrus sinensis]
Cs7g14450	582	33.05	101.92	1.62472	Up	gi|568862256|ref|XP_006484601.1|/3.61471e-94/PREDICTED: putative gamma-glutamylcyclotransferase At3g02910 [Citrus sinensis]
orange1.1t01882	1428	7.675	20.64	1.4272	Up	gi|572153078|ref|NP_001275829.1|/0/1,6-rhamnosyltransferase [Citrus sinensis]
Cs3g15710	1413	27.06	6.33	-2.09588	Down	gi|985441235|ref|XP_015384210.1|/0/PREDICTED: uncharacterized protein LOC102615116 isoform X1 [Citrus sinensis]
Cs7g04540	1560	13.615	27.965	1.03843	Up	gi|567892065|ref|XP_006438553.1|/0/hypothetical protein CICLE_v10031206mg [Citrus clementina]
orange1.1t02243	477	2.48	310.49	6.96806	Up	gi|568879863|ref|XP_006492865.1|/6.99139e-71/PREDICTED: 18 kDa seed maturation protein-like [Citrus sinensis]
Cs2g02540	1651.5	168.54	48.815	-1.78769	Down	gi|568826010|ref|XP_006467368.1|/0/PREDICTED: pyrophosphate--fructose 6-phosphate 1-phosphotransferase subunit beta [Citrus sinensis]
orange1.1t03578	1080	6.245	19.8	1.66473	Up	gi|567880693|ref|XP_006432905.1|/0/hypothetical protein CICLE_v10001623mg [Citrus clementina]
Cs7g02600	871.49	24.59	7.885	-1.64089	Down	gi|567892729|ref|XP_006438885.1|/1.94641e-167/hypothetical protein CICLE_v10032276mg [Citrus clementina]
Cs2g02550	1053	80.315	11.435	-2.81221	Down	gi|568826012|ref|XP_006467369.1|/5.41205e-149/PREDICTED: uncharacterized protein LOC102612916 [Citrus sinensis]
Cs8g02870	996	11.935	0.425	-4.81159	Down	gi|641849129|gb|KDO68004.1|/1.78091e-130/hypothetical protein CISIN_1g018813mg [Citrus sinensis]
orange1.1t01766	1414.1	24.195	5.28	-2.1961	Down	gi|567904236|ref|XP_006444606.1|/0/hypothetical protein CICLE_v10019888mg [Citrus clementina]
Cs7g11210	1371.58	16.925	3.895	-2.11946	Down	gi|641863118|gb|KDO81804.1|/0/hypothetical protein CISIN_1g0105881mg [Citrus sinensis]
Cs7g10630	1704	16.755	6.265	-1.41921	Down	gi|568861195|ref|XP_006484091.1|/0/PREDICTED: 65-kDa microtubule-associated protein 8 [Citrus sinensis]
Cs5g10640	772.73	17.1	7.84	-1.12507	Down	gi|985446518|ref|XP_015385284.1|/1.80957e-137/PREDICTED: tetraspanin-10 [Citrus sinensis]
Cs2g20570	1834.1	24.905	71.3	1.51747	Up	gi|567910685|ref|XP_006447656.1|/0/hypothetical protein CICLE_v10014491mg [Citrus clementina]
Cs7g29680	2928	18.335	4	-2.19653	Down	gi|568865598|ref|XP_006486161.1|/0/PREDICTED: probable LRR receptor-like serine/threonine-protein kinase IRK [Citrus sinensis]
Cs2g09880	1077	120.285	48.085	-1.3228	Down	gi|568827976|ref|XP_006468321.1|/0/PREDICTED: GDP-L-galactose phosphorylase 1 [Citrus sinensis]
Cs6g10480	1206.79	41.62	83.775	1.00924	Up	gi|568855327|ref|XP_006481258.1|/0/PREDICTED: uncharacterized protein LOC102619898 isoform X2 [Citrus sinensis]
Cs1g25550	930	20.645	9.49	-1.12131	Down	gi|567865649|ref|XP_006425447.1|/3.75553e-180/hypothetical protein CICLE_v10026134mg [Citrus clementina]
Cs1g15470	2823	12.25	3.69	-1.73109	Down	gi|568822475|ref|XP_006465656.1|/0/PREDICTED: zinc phosphodiesterase ELAC protein 2 [Citrus sinensis]
Cs5g06840	696	144.715	67.51	-1.10004	Down	gi|567895116|ref|XP_006440046.1|/1.26428e-70/hypothetical protein CICLE_v10021889mg [Citrus clementina]
Cs3g14090	345	18.695	6.785	-1.46223	Down	gi|568836041|ref|XP_006472057.1|/4.96583e-63/PREDICTED: uncharacterized protein LOC102629262 [Citrus sinensis]
orange1.1t01699	294	7.585	0.45	-4.07515	Down	gi|568878959|ref|XP_006492451.1|/5.61159e-46/PREDICTED: uncharacterized protein LOC102613043 [Citrus sinensis]
Cs5g25020	1935	19.555	3.305	-2.56482	Down	gi|567901452|ref|XP_006443214.1|/0/hypothetical protein CICLE_v10019245mg [Citrus clementina]
orange1.1t02051	924	7.035	32.795	2.22085	Up	gi|567907157|ref|XP_006445892.1|/0/hypothetical protein CICLE_v10016045mg [Citrus clementina]
Cs4g07310	453	21.1	48.235	1.19284	Up	gi|568841548|ref|XP_006474720.1|/7.00499e-73/PREDICTED: uncharacterized protein LOC102612051 [Citrus sinensis]
Cs7g12980	1458	14.31	2.335	-2.61553	Down	gi|568861876|ref|XP_006484425.1|/0/PREDICTED: protein ASPARTIC PROTEASE IN GUARD CELL 1 [Citrus sinensis]
Cs2g04190	2334	44.19	15.46	-1.51518	Down	gi|568826416|ref|XP_006467568.1|/0/PREDICTED: subtilisin-like protease SBT5.6 [Citrus sinensis]
Cs2g30930	1533	17.715	53.96	1.60692	Up	gi|568832989|ref|XP_006470700.1|/0/PREDICTED: hexokinase-3-like [Citrus sinensis]
Cs3g23360	2298	72.355	11.955	-2.59748	Down	gi|985441414|ref|XP_015384237.1|/0/PREDICTED: subtilisin-like protease SBT1.9 [Citrus sinensis]
Cs6g16830	3219	11.215	1.735	-2.69242	Down	gi|568856970|ref|XP_006482044.1|/0/PREDICTED: calmodulin-interacting protein 111 isoform X1 [Citrus sinensis]
Cs6g10300	1899	28.24	8.015	-1.81697	Down	gi|567874085|ref|XP_006429632.1|/0/hypothetical protein CICLE_v10011280mg [Citrus clementina]
Cs9g03160	204	138.57	46.755	-1.56742	Down	gi|568871527|ref|XP_006488935.1|/2.04635e-11/PREDICTED: arabinogalactan peptide 21-like [Citrus sinensis]
Cs1g19180	285	5.095	16.655	1.7088	Up	gi|567867643|ref|XP_006426444.1|/3.86386e-38/hypothetical protein CICLE_v10026768mg [Citrus clementina]
Cs3g27280	1482	3257.11	781.74	-2.05883	Down	gi|567885605|ref|XP_006435361.1|/0/hypothetical protein CICLE_v10000948mg [Citrus clementina]
Cs3g21930	1545	20.41	5.045	-2.01635	Down	gi|568838281|ref|XP_006473143.1|/0/PREDICTED: uncharacterized protein LOC102610673 [Citrus sinensis]
Cs6g06740	981.76	11.02	3.185	-1.79076	Down	gi|567873091|ref|XP_006429135.1|/5.7469e-176/hypothetical protein CICLE_v10011734mg [Citrus clementina]
Cs2g09340	1440	25.15	124.49	2.3074	Up	gi|567878861|ref|XP_006431989.1|/0/hypothetical protein CICLE_v10001000mg [Citrus clementina]
Cs9g18550	1239	9.945	29.58	1.57258	Up	gi|567858864|ref|XP_006422115.1|/0/hypothetical protein CICLE_v10005073mg [Citrus clementina]
Cs2g14900	1602	12.205	3.605	-1.7594	Down	gi|568829256|ref|XP_006468941.1|/0/PREDICTED: DEAD-box ATP-dependent RNA helicase 41 isoform X1 [Citrus sinensis]
Cs5g04520	939	11.865	1.895	-2.64644	Down	gi|568845714|ref|XP_006476712.1|/1.82703e-158/PREDICTED: transcription initiation factor IIB-like [Citrus sinensis]
Cs2g20320	985.9	27.83	9.105	-1.61191	Down	gi|568830599|ref|XP_006469581.1|/1.07872e-156/PREDICTED: ribonuclease Z, chloroplastic isoform X3 [Citrus sinensis]
Cs4g08410	1064.92	10.47	2.24	-2.22469	Down	gi|641840250|gb|KDO59172.1|/2.02404e-162/hypothetical protein CISIN_1g016805mg [Citrus sinensis]
Cs1g20490	1374	16.58	6.22	-1.41446	Down	gi|568823864|ref|XP_006466328.1|/0/PREDICTED: receptor-like cytosolic serine/threonine-protein kinase RBK1 [Citrus sinensis]
Cs2g15450	1950	22.82	2.825	-3.01398	Down	gi|568829386|ref|XP_006469004.1|/0/PREDICTED: uncharacterized protein LOC102629060 [Citrus sinensis]
Cs1g21640	1401	31.9	10.34	-1.62532	Down	gi|568824142|ref|XP_006466461.1|/0/PREDICTED: ruvB-like 2 [Citrus sinensis]
Cs6g09070	777	51.325	4.79	-3.42156	Down	gi|568854995|ref|XP_006481098.1|/1.86479e-136/PREDICTED: gamma-interferon-inducible lysosomal thiol reductase-like isoform X2 [Citrus sinensis]
Cs7g21550	1398	38.455	13.96	-1.46187	Down	gi|985458457|ref|XP_015387836.1|/0/PREDICTED: uncharacterized protein LOC102612797 isoform X5 [Citrus sinensis]
Cs6g04230	2790	37.615	10.695	-1.81437	Down	gi|567872591|ref|XP_006428885.1|/0/hypothetical protein CICLE_v10011018mg [Citrus clementina]
Cs1g03390	864	38.745	4.495	-3.10762	Down	gi|567905814|ref|XP_006445395.1|/1.69292e-120/hypothetical protein CICLE_v10021501mg [Citrus clementina]
Cs7g01390	1689	17.165	1.475	-3.54068	Down	gi|568858600|ref|XP_006482836.1|/0/PREDICTED: uncharacterized protein At1g04910 isoform X1 [Citrus sinensis]
Cs8g04280	801	28.335	136.385	2.26703	Up	gi|568867187|ref|XP_006486925.1|/1.1585e-104/PREDICTED: zinc finger protein ZAT10-like [Citrus sinensis]
Cs4g01450	1326	220.53	56.535	-1.96376	Down	gi|568840022|ref|XP_006473970.1|/0/PREDICTED: CBL-interacting serine/threonine-protein kinase 6 [Citrus sinensis]
Cs5g06040	2112	13.965	4.85	-1.52576	Down	gi|568846057|ref|XP_006476874.1|/0/PREDICTED: ferric reduction oxidase 8, mitochondrial [Citrus sinensis]
Cs1g06050	744	86.1	302.675	1.81368	Up	gi|641855498|gb|KDO74284.1|/7.27227e-87/hypothetical protein CISIN_1g024982mg [Citrus sinensis]
orange1.1t00831	528	259.97	120.06	-1.11459	Down	gi|567910035|ref|XP_006447331.1|/5.47135e-82/hypothetical protein CICLE_v10016927mg [Citrus clementina]
orange1.1t01664	714	33.835	9.175	-1.88274	Down	gi|641868334|gb|KDO87018.1|/2.8681e-121/hypothetical protein CISIN_1g024114mg [Citrus sinensis]
Cs9g05370	2976	35.83	87.16	1.2825	Up	gi|568872100|ref|XP_006489211.1|/0/PREDICTED: pyruvate, phosphate dikinase, chloroplastic isoform X1 [Citrus sinensis]
Cs7g15930	339	98.135	46.68	-1.07196	Down	gi|641830315|gb|KDO49405.1|/1.46424e-38/hypothetical protein CISIN_1g038806mg, partial [Citrus sinensis]
Cs5g08670	1173	42.09	20.2	-1.05912	Down	gi|568846670|ref|XP_006477171.1|/8.00317e-160/PREDICTED: VAN3-binding protein [Citrus sinensis]
orange1.1t03118	630	0.01	8.23	9.68475	Up	gi|567880045|ref|XP_006432581.1|/1.18568e-115/hypothetical protein CICLE_v10003750mg [Citrus clementina]
Cs1g01850	762	107.205	49.705	-1.10891	Down	gi|567871027|ref|XP_006428135.1|/2.52534e-106/hypothetical protein CICLE_v10027543mg, partial [Citrus clementina]
Cs9g01790	1787.1	42.32	165.88	1.97073	Up	gi|568871234|ref|XP_006488795.1|/0/PREDICTED: beta-glucosidase-like SFR2, chloroplastic isoform X1 [Citrus sinensis]
Cs3g09490	1794.56	97.21	38.79	-1.32542	Down	gi|567880543|ref|XP_006432830.1|/0/hypothetical protein CICLE_v10000648mg [Citrus clementina]
Cs2g02580	915	50.325	24.88	-1.01629	Down	gi|568826018|ref|XP_006467372.1|/2.62838e-162/PREDICTED: plant UBX domain-containing protein 4 [Citrus sinensis]
Cs5g32440	1188	8.555	23.255	1.4427	Up	gi|568852400|ref|XP_006479865.1|/0/PREDICTED: probable indole-3-pyruvate monooxygenase YUCCA10 [Citrus sinensis]
Cs7g05620	390	312.2	74.615	-2.06493	Down	gi|567916772|ref|XP_006450392.1|/9.59854e-46/hypothetical protein CICLE_v10009892mg [Citrus clementina]
Cs6g18530	765	34.88	13.725	-1.34559	Down	gi|568857366|ref|XP_006482237.1|/1.40654e-80/PREDICTED: probable serine/threonine-protein kinase DDB_G0291918 [Citrus sinensis]
Cs7g01820	1152	5.16	0.21	-4.61891	Down	gi|568858699|ref|XP_006482884.1|/0/PREDICTED: splicing regulatory glutamine/lysine-rich protein 1 isoform X1 [Citrus sinensis]
Cs1g18400	768	32.245	7.79	-2.04938	Down	gi|568823288|ref|XP_006466050.1|/2.37378e-144/PREDICTED: calcineurin B-like protein 10 [Citrus sinensis]
orange1.1t03161	969	55.17	216.34	1.97134	Up	gi|568881620|ref|XP_006493651.1|/8.97654e-148/PREDICTED: uncharacterized protein LOC102622140 [Citrus sinensis]
orange1.1t01572	1998	31.28	2.69	-3.53956	Down	gi|568878508|ref|XP_006492231.1|/0/PREDICTED: fimbrin-2 [Citrus sinensis]
Cs3g25110	1581	19.49	48.35	1.31078	Up	gi|568839103|ref|XP_006473534.1|/0/PREDICTED: glucose-1-phosphate adenylyltransferase large subunit, chloroplastic/amyloplastic [Citrus sinensis]
Cs1g11860	614.57	12.895	48.13	1.90012	Up	gi|985430064|ref|XP_006465256.2|/8.28895e-103/PREDICTED: ribonuclease 3-like protein 1 isoform X1 [Citrus sinensis]
Cs1g23530	1608	90.33	35.425	-1.35044	Down	gi|568824628|ref|XP_006466699.1|/0/PREDICTED: BTB/POZ domain-containing protein At3g50780 [Citrus sinensis]
Cs2g12990	538.32	154.015	75.43	-1.02986	Down	gi|568828851|ref|XP_006468751.1|/8.67544e-99/PREDICTED: uncharacterized protein LOC102607499 [Citrus sinensis]
Cs4g02120	2107.48	32.4	14.105	-1.19979	Down	gi|568840176|ref|XP_006474047.1|/0/PREDICTED: uncharacterized protein Cbei_0202 isoform X1 [Citrus sinensis]
Cs2g10260	996.66	26.34	10.53	-1.32275	Down	gi|567913029|ref|XP_006448828.1|/2.21332e-163/hypothetical protein CICLE_v10015609mg [Citrus clementina]
orange1.1t05693	274	5.685	14.34	1.33481	Up	gi|985448017|ref|XP_006477951.2|/3.45985e-48/PREDICTED: cytochrome P450 CYP72A219-like, partial [Citrus sinensis]
Cs4g08330	2278.9	22.235	8.2	-1.43914	Down	gi|568841782|ref|XP_006474835.1|/0/PREDICTED: uncharacterized protein LOC102617674 isoform X3 [Citrus sinensis]
Cs8g08820	921	367.19	8.42	-5.44656	Down	gi|568868188|ref|XP_006487396.1|/5.17654e-166/PREDICTED: aquaporin AQPAn.G-like [Citrus sinensis]
orange1.1t05460	328	9.33	20.925	1.16528	Up	gi|641805335|gb|KDO35943.1|/9.90064e-51/hypothetical protein CISIN_1g042455mg, partial [Citrus sinensis]
Cs4g08990	1200	34.36	178.055	2.37352	Up	gi|567921110|ref|XP_006452561.1|/0/hypothetical protein CICLE_v10008523mg [Citrus clementina]
orange1.1t03199	2361	55.28	20.96	-1.39912	Down	gi|568881722|ref|XP_006493701.1|/0/PREDICTED: transcriptional corepressor LEUNIG_HOMOLOG isoform X1 [Citrus sinensis]
Cs3g06780	1182	3.895	26.5	2.7663	Up	gi|568834311|ref|XP_006471279.1|/0/PREDICTED: 3-oxo-Delta(4,5)-steroid 5-beta-reductase-like [Citrus sinensis]
Cs7g18460	1614	114.955	6.045	-4.24918	Down	gi|568863038|ref|XP_006484970.1|/0/PREDICTED: glucomannan 4-beta-mannosyltransferase 2 [Citrus sinensis]
Cs4g04030	2380.34	104.72	10.79	-3.27877	Down	gi|567922528|ref|XP_006453270.1|/0/hypothetical protein CICLE_v10007470mg [Citrus clementina]
orange1.1t04674	450	2.735	13.33	2.28506	Up	-
Cs6g12060	2799	10.3	1.105	-3.22053	Down	gi|985453553|ref|XP_006481470.2|/0/PREDICTED: LRR receptor-like serine/threonine-protein kinase GSO1 isoform X2 [Citrus sinensis]
Cs5g29840	1299	10.255	20.735	1.01574	Up	gi|568851745|ref|XP_006479547.1|/0/PREDICTED: protein root UVB sensitive 2, chloroplastic [Citrus sinensis]
Cs2g20030	783	76.465	11.685	-2.71014	Down	gi|567910787|ref|XP_006447707.1|/3.72116e-108/hypothetical protein CICLE_v10016312mg [Citrus clementina]
Cs9g17930	1416	54.725	26.255	-1.05961	Down	gi|567859034|ref|XP_006422200.1|/0/hypothetical protein CICLE_v10004905mg [Citrus clementina]
Cs5g26480	837	108.955	35.015	-1.63769	Down	gi|567901818|ref|XP_006443397.1|/3.51797e-131/hypothetical protein CICLE_v10021582mg [Citrus clementina]
Cs4g11620	2320.55	47.045	20.48	-1.19983	Down	gi|568842635|ref|XP_006475244.1|/0/PREDICTED: G-type lectin S-receptor-like serine/threonine-protein kinase At4g27290 isoform X2 [Citrus sinensis]
Cs6g22290	2658	27.29	6.005	-2.18414	Down	gi|985454858|ref|XP_015387105.1|/0/PREDICTED: protein LONGIFOLIA 1 isoform X3 [Citrus sinensis]
Cs5g28730	1107	16.895	4.33	-1.96416	Down	gi|568851436|ref|XP_006479398.1|/0/PREDICTED: flavonol synthase/flavanone 3-hydroxylase-like [Citrus sinensis]
Cs5g19100	1029	18.505	2.975	-2.63695	Down	gi|568849176|ref|XP_006478340.1|/0/PREDICTED: probable carboxylesterase 18 [Citrus sinensis]
orange1.1t03632	663	9.295	40.325	2.11715	Up	gi|568882681|ref|XP_006494143.1|/5.35448e-125/PREDICTED: probable glutathione S-transferase [Citrus sinensis]
Cs3g06440	1460.26	11.675	92.095	2.9797	Up	gi|568834273|ref|XP_006471269.1|/0/PREDICTED: protein ZINC INDUCED FACILITATOR-LIKE 1-like isoform X1 [Citrus sinensis]
Cs3g25990	805.48	139.11	30.26	-2.20074	Down	gi|568839346|ref|XP_006473645.1|/4.13832e-153/PREDICTED: putative HVA22-like protein g [Citrus sinensis]
Cs4g10630	2808	1.9	20.145	3.40635	Up	gi|567920656|ref|XP_006452334.1|/0/hypothetical protein CICLE_v10010312mg [Citrus clementina]
Cs2g23900	291	12.245	1.82	-2.75018	Down	gi|567909825|ref|XP_006447226.1|/1.25595e-29/hypothetical protein CICLE_v10017238mg [Citrus clementina]
Cs5g33320	297	47.98	597.605	3.63869	Up	gi|568852650|ref|XP_006479985.1|/1.12987e-38/PREDICTED: indole-3-acetic acid-induced protein ARG2 [Citrus sinensis]
Cs8g07970	690	24.46	9.88	-1.30784	Down	gi|568867949|ref|XP_006487286.1|/6.42979e-108/PREDICTED: probable ribosome-binding factor A, chloroplastic [Citrus sinensis]
Cs5g21870	672	48.11	205.475	2.09455	Up	gi|567900718|ref|XP_006442847.1|/4.6775e-124/hypothetical protein CICLE_v10022123mg [Citrus clementina]
Cs7g01400	1140.41	18.175	159.455	3.13312	Up	gi|567893079|ref|XP_006439060.1|/0/hypothetical protein CICLE_v10031826mg [Citrus clementina]
Cs2g01970	456	12.54	1.25	-3.32654	Down	gi|641859805|gb|KDO78495.1|/2.03086e-72/hypothetical protein CISIN_1g031878mg [Citrus sinensis]
Cs5g03500	2178.17	19.89	2.03	-3.29249	Down	gi|568845392|ref|XP_006476557.1|/0/PREDICTED: uncharacterized protein LOC102630348 isoform X2 [Citrus sinensis]
orange1.1t02041	1050	74.225	172.94	1.22029	Up	gi|568879458|ref|XP_006492675.1|/0/PREDICTED: peroxidase A2 [Citrus sinensis]
Cs4g02910	1131	47.165	123.84	1.39269	Up	gi|568840363|ref|XP_006474138.1|/0/PREDICTED: zinc finger protein CONSTANS-LIKE 5 [Citrus sinensis]
Cs6g21150	882	10.925	1.37	-2.99539	Down	gi|568858081|ref|XP_006482584.1|/3.6793e-158/PREDICTED: homeobox-leucine zipper protein HAT7-like [Citrus sinensis]
Cs4g14140	1485	92.575	327.845	1.82432	Up	gi|567918926|ref|XP_006451469.1|/0/hypothetical protein CICLE_v10008095mg [Citrus clementina]
orange1.1t03222	1806	12.885	4.14	-1.63799	Down	gi|567859338|ref|XP_006422352.1|/0/hypothetical protein CICLE_v10004584mg [Citrus clementina]
Cs4g08260	962.36	37.045	11.975	-1.62925	Down	gi|567921302|ref|XP_006452657.1|/0/hypothetical protein CICLE_v10008832mg [Citrus clementina]
Cs5g21900	831	2.985	27.585	3.20808	Up	gi|568849731|ref|XP_006478596.1|/5.52831e-137/PREDICTED: endochitinase EP3 [Citrus sinensis]
Cs3g18490	2308.89	107.46	27.34	-1.97471	Down	gi|568837229|ref|XP_006472631.1|/0/PREDICTED: probable beta-D-xylosidase 7 [Citrus sinensis]
Cs3g09190	1291.03	62.555	138.55	1.14721	Up	gi|567880325|ref|XP_006432721.1|/0/hypothetical protein CICLE_v10001047mg [Citrus clementina]
Cs1g01540	951	248.405	517.715	1.05946	Up	gi|568819375|ref|XP_006464229.1|/4.72681e-178/PREDICTED: annexin D2 [Citrus sinensis]
Cs3g14320	747.72	18.075	6.29	-1.52286	Down	gi|567881709|ref|XP_006433413.1|/3.01758e-138/hypothetical protein CICLE_v10001982mg [Citrus clementina]
Cs5g06600	1331.21	236.82	29.475	-3.00623	Down	gi|985447114|ref|XP_006476937.2|/0/PREDICTED: probable pectate lyase 18 [Citrus sinensis]
Cs1g02710	4442.88	11.495	2.61	-2.13888	Down	gi|568819626|ref|XP_006464349.1|/0/PREDICTED: putative ABC transporter C family member 15 [Citrus sinensis]
Cs6g16900	1347	423.825	58.785	-2.84995	Down	gi|568856992|ref|XP_006482055.1|/0/PREDICTED: tubulin beta-5 chain [Citrus sinensis]
Cs8g02130	1065	7.365	0.395	-4.22076	Down	gi|985460449|ref|XP_006486669.2|/0/PREDICTED: (RS)-norcoclaurine 6-O-methyltransferase-like [Citrus sinensis]
Cs4g07260	741	49.985	19.54	-1.35506	Down	gi|568841540|ref|XP_006474716.1|/5.81758e-137/PREDICTED: proteasome subunit alpha type-6 isoform X1 [Citrus sinensis]
Cs3g16960	282	10.59	45.68	2.10886	Up	gi|568836793|ref|XP_006472417.1|/2.55556e-38/PREDICTED: uncharacterized protein LOC102608295 [Citrus sinensis]
Cs3g24520	744	33.32	10.695	-1.63945	Down	gi|641865779|gb|KDO84464.1|/4.02234e-127/hypothetical protein CISIN_1g025852mg [Citrus sinensis]
Cs5g21060	318	22.04	55.295	1.32702	Up	gi|985473777|ref|XP_006494861.2|/2.08388e-48/PREDICTED: 2-alkenal reductase (NADP(+)-dependent)-like [Citrus sinensis]
Cs2g17140	471	13.745	0.01	-10.4247	Down	gi|567911771|ref|XP_006448199.1|/6.15082e-88/hypothetical protein CICLE_v10017039mg [Citrus clementina]
orange1.1t03320	582	73.19	379.2	2.37324	Up	gi|985468538|ref|XP_015389999.1|/4.00581e-85/PREDICTED: uncharacterized protein LOC107178872 [Citrus sinensis]
Cs8g04520	378	31.485	15.52	-1.02054	Down	gi|641838902|gb|KDO57838.1|/7.74422e-24/hypothetical protein CISIN_1g033520mg [Citrus sinensis]
Cs7g29570	930	64.345	29.58	-1.12121	Down	gi|567886842|ref|XP_006435943.1|/1.13602e-160/hypothetical protein CICLE_v10032192mg [Citrus clementina]
Cs8g15900	441	100.81	42.335	-1.25172	Down	gi|985463517|ref|XP_015388913.1|/3.45522e-27/PREDICTED: ATP-dependent RNA helicase ddx54 [Citrus sinensis]
Cs2g17090	1494	16.805	2.11	-2.99358	Down	gi|568829826|ref|XP_006469217.1|/0/PREDICTED: endoglucanase 8-like [Citrus sinensis]
Cs7g16020	576	9.46	20.45	1.11219	Up	gi|567889623|ref|XP_006437332.1|/7.89659e-86/hypothetical protein CICLE_v10032829mg [Citrus clementina]
Cs7g29010	1947	255.74	660.98	1.36993	Up	gi|567886976|ref|XP_006436010.1|/0/hypothetical protein CICLE_v10030928mg [Citrus clementina]
Cs2g15970	597.41	15.115	6.13	-1.30202	Down	gi|571494486|ref|XP_006592859.1|/3.73515e-84/PREDICTED: rac-like GTP-binding protein RAC2 isoform X2 [Glycine max]
Cs5g20080	1308	2.645	11.47	2.11653	Up	gi|568849384|ref|XP_006478439.1|/0/PREDICTED: protein ACCELERATED CELL DEATH 6-like isoform X1 [Citrus sinensis]
Cs1g21820	1359	36.795	14.3	-1.36349	Down	gi|568824180|ref|XP_006466480.1|/0/PREDICTED: formamidase-like isoform X1 [Citrus sinensis]
Cs3g16570	1449.19	61.185	183.635	1.58559	Up	gi|568836686|ref|XP_006472367.1|/0/PREDICTED: amino acid permease 6-like [Citrus sinensis]
Cs7g13810	1233	396.765	13.905	-4.83461	Down	gi|568862094|ref|XP_006484525.1|/0/PREDICTED: uncharacterized protein LOC102629406 [Citrus sinensis]
Cs1g22020	813	209.87	104.805	-1.00179	Down	gi|568824234|ref|XP_006466507.1|/3.78256e-151/PREDICTED: probable esterase KAI2 [Citrus sinensis]
Cs2g07830	1209	21.93	10.8	-1.02187	Down	gi|568827322|ref|XP_006468012.1|/0/PREDICTED: pentatricopeptide repeat-containing protein At1g61870, mitochondrial-like [Citrus sinensis]
Cs2g24960	3303	28.255	9.575	-1.56116	Down	gi|567909593|ref|XP_006447110.1|/0/hypothetical protein CICLE_v10014104mg [Citrus clementina]
Cs5g28890	321	23.78	52.09	1.13126	Up	gi|568851460|ref|XP_006479410.1|/5.10493e-55/PREDICTED: uncharacterized protein LOC102630153 [Citrus sinensis]
orange1.1t01859	1101	12.92	3.385	-1.93238	Down	gi|568879107|ref|XP_006492519.1|/1.67463e-180/PREDICTED: uncharacterized protein At3g28850 [Citrus sinensis]
Cs4g07690	444	14.73	5.23	-1.49387	Down	gi|568841641|ref|XP_006474766.1|/4.42436e-83/PREDICTED: GPI-anchored protein LORELEI-like [Citrus sinensis]
Cs6g19790	1560	20.44	3.735	-2.45222	Down	gi|568857779|ref|XP_006482442.1|/0/PREDICTED: uncharacterized protein At1g04910-like [Citrus sinensis]
orange1.1t01865	2802	9.025	1.83	-2.30208	Down	gi|568879119|ref|XP_006492525.1|/0/PREDICTED: receptor-like kinase TMK4 [Citrus sinensis]
orange1.1t01115	1203	6.095	77.8	3.67407	Up	gi|567871797|ref|XP_006428488.1|/0/hypothetical protein CICLE_v10011889mg [Citrus clementina]
Cs7g07640	659.26	75.295	212.445	1.49646	Up	gi|641848293|gb|KDO67170.1|/4.7599e-102/hypothetical protein CISIN_1g026446mg [Citrus sinensis]
Cs7g17470	717	5.44	0.17	-5	Down	gi|985457806|ref|XP_015387682.1|/2.7388e-120/PREDICTED: cytochrome b561 domain-containing protein At4g18260 isoform X1 [Citrus sinensis]
Cs4g15270	1628.16	523.29	165.545	-1.66039	Down	gi|641847667|gb|KDO66546.1|/0/hypothetical protein CISIN_1g007703mg [Citrus sinensis]
Cs7g19420	513	70.42	321.955	2.1928	Up	gi|567888936|ref|XP_006436990.1|/5.78188e-94/hypothetical protein CICLE_v10032920mg [Citrus clementina]
Cs4g20170	1362	5.925	25.51	2.10618	Up	gi|568844612|ref|XP_006476178.1|/0/PREDICTED: molybdate transporter 1 [Citrus sinensis]
orange1.1t05604	351	5.88	0.285	-4.36678	Down	gi|568879849|ref|XP_006492858.1|/7.95644e-32/PREDICTED: uncharacterized protein LOC102626166 [Citrus sinensis]
Cs7g16080	894	51.52	17.08	-1.59282	Down	gi|568862594|ref|XP_006484764.1|/1.02656e-155/PREDICTED: ribose-phosphate pyrophosphokinase 1-like [Citrus sinensis]
orange1.1t02662	972	85.465	176.815	1.04884	Up	gi|568880741|ref|XP_006493267.1|/3.19454e-161/PREDICTED: mitogen-activated protein kinase kinase 9 [Citrus sinensis]
Cs2g23010	297	39.68	14.945	-1.40875	Down	gi|567910115|ref|XP_006447371.1|/3.88331e-39/hypothetical protein CICLE_v10017293mg [Citrus clementina]
Cs8g04660	564	18.07	83.385	2.20619	Up	gi|568867281|ref|XP_006486968.1|/1.7323e-82/PREDICTED: zinc finger protein 4 [Citrus sinensis]
Cs5g33170	594	11.185	2.715	-2.04254	Down	gi|567903730|ref|XP_006444353.1|/2.24199e-94/hypothetical protein CICLE_v10022355mg [Citrus clementina]
Cs4g11170	561	48.35	23.925	-1.015	Down	gi|567920352|ref|XP_006452182.1|/6.65912e-103/hypothetical protein CICLE_v10009626mg [Citrus clementina]
Cs2g08650	2286	58.66	11.05	-2.40833	Down	gi|568827542|ref|XP_006468116.1|/0/PREDICTED: beta-amyrin synthase-like [Citrus sinensis]
Cs5g05260	2466	22.28	52.64	1.24041	Up	gi|985446185|ref|XP_006476756.2|/0/PREDICTED: U-box domain-containing protein 19-like [Citrus sinensis]
Cs7g32250	1431	48.11	99.2	1.044	Up	gi|568866204|ref|XP_006486448.1|/0/PREDICTED: 7-deoxyloganetic acid glucosyltransferase-like [Citrus sinensis]
Cs1g26190	621	174.725	65.675	-1.41167	Down	gi|641852533|gb|KDO71398.1|/1.08738e-73/hypothetical protein CISIN_1g028657mg [Citrus sinensis]
orange1.1t03737	768	12.385	2.945	-2.07225	Down	gi|641821273|gb|KDO40999.1|/3.6052e-84/hypothetical protein CISIN_1g014826mg [Citrus sinensis]
Cs8g14450	789	86.67	12.14	-2.83576	Down	gi|567888334|ref|XP_006436689.1|/1.04742e-158/hypothetical protein CICLE_v10032468mg [Citrus clementina]
Cs9g09450	378	33.15	347.595	3.39033	Up	gi|568873021|ref|XP_006489659.1|/4.05899e-65/PREDICTED: protein PROTON GRADIENT REGULATION 5, chloroplastic [Citrus sinensis]
orange1.1t01771	1068	111.66	36.415	-1.61651	Down	gi|567904246|ref|XP_006444611.1|/8.58081e-134/hypothetical protein CICLE_v10020833mg [Citrus clementina]
Cs9g08410	1047	7.98	1.03	-2.95374	Down	gi|985464529|ref|XP_015389121.1|/4.85009e-150/PREDICTED: ankyrin repeat-containing protein At3g12360-like [Citrus sinensis]
Cs5g10690	1479	19.53	9.15	-1.09385	Down	gi|568847258|ref|XP_006477455.1|/0/PREDICTED: probable arabinosyltransferase ARAD1 [Citrus sinensis]
orange1.1t04053	3270	25.635	5.835	-2.13531	Down	gi|568883390|ref|XP_006494453.1|/0/PREDICTED: filament-like plant protein 7 isoform X1 [Citrus sinensis]
Cs6g08970	387	11.045	69.52	2.65403	Up	gi|641837789|gb|KDO56739.1|/3.42531e-43/hypothetical protein CISIN_1g033052mg [Citrus sinensis]
orange1.1t03672	1074	14.495	33.965	1.22849	Up	gi|568882747|ref|XP_006494171.1|/0/PREDICTED: endonuclease III homolog 1, chloroplastic-like isoform X2 [Citrus sinensis]
Cs4g16055	713	17.505	0.345	-5.66503	Down	gi|567918358|ref|XP_006451185.1|/1.12471e-134/hypothetical protein CICLE_v10009168mg [Citrus clementina]
orange1.1t01431	1359	45.485	12.79	-1.83037	Down	gi|568878226|ref|XP_006492104.1|/0/PREDICTED: uncharacterized GTP-binding protein YjiA-like isoform X1 [Citrus sinensis]
Cs3g15900	735	17.95	114.81	2.67719	Up	gi|568836516|ref|XP_006472288.1|/3.19919e-111/PREDICTED: zinc finger protein ZAT10 [Citrus sinensis]
Cs4g19680	1283.79	18.285	5.755	-1.66777	Down	gi|568844376|ref|XP_006476065.1|/0/PREDICTED: probable beta-1,4-xylosyltransferase IRX9H [Citrus sinensis]
Cs8g01300	1530	3.48	15.815	2.18413	Up	gi|568866479|ref|XP_006486583.1|/0/PREDICTED: exopolygalacturonase [Citrus sinensis]
Cs7g32480	1129.51	52.705	13.69	-1.94482	Down	gi|568866272|ref|XP_006486481.1|/5.7915e-163/PREDICTED: probable dual-specificity RNA methyltransferase RlmN [Citrus sinensis]
Cs1g06010	352.26	15.615	45.92	1.55619	Up	gi|985428793|ref|XP_015382860.1|/2.41767e-57/PREDICTED: calcium-binding protein PBP1 [Citrus sinensis]
Cs5g11440	981	54.045	21.415	-1.33554	Down	gi|568847600|ref|XP_006477621.1|/1.31418e-170/PREDICTED: probable leucine-rich repeat receptor-like protein kinase At1g35710 [Citrus sinensis]
Cs4g15880	1415.24	17.465	56.585	1.69595	Up	gi|641831851|gb|KDO50899.1|/0/hypothetical protein CISIN_1g011578mg [Citrus sinensis]
Cs4g03750	934.66	128.655	32.925	-1.96625	Down	gi|567922622|ref|XP_006453317.1|/0/hypothetical protein CICLE_v10008965mg [Citrus clementina]
Cs2g15180	3225	247.94	99.35	-1.3194	Down	gi|641844526|gb|KDO63419.1|/0/hypothetical protein CISIN_1g005003mg [Citrus sinensis]
Cs7g15380	1213.89	20.59	10.21	-1.01196	Down	gi|568862464|ref|XP_006484703.1|/0/PREDICTED: maltose excess protein 1, chloroplastic-like isoform X2 [Citrus sinensis]
Cs9g16560	777	17.765	5.65	-1.65271	Down	gi|568874375|ref|XP_006490291.1|/3.29931e-125/PREDICTED: uncharacterized protein LOC102609618 [Citrus sinensis]
orange1.1t00241	667.57	92.755	43.935	-1.07805	Down	gi|567905524|ref|XP_006445250.1|/3.3457e-105/hypothetical protein CICLE_v10022119mg [Citrus clementina]
Cs5g33160	969.73	31.905	7.805	-2.03131	Down	gi|568852598|ref|XP_006479959.1|/5.99132e-158/PREDICTED: peter Pan-like protein [Citrus sinensis]
Cs5g13060	840	8.7	1.81	-2.26503	Down	gi|568847969|ref|XP_006477800.1|/1.69456e-141/PREDICTED: fatty-acid-binding protein 3, chloroplastic [Citrus sinensis]
Cs4g02650	840	25.89	12.67	-1.03098	Down	gi|567922952|ref|XP_006453482.1|/4.7534e-152/hypothetical protein CICLE_v10010607mg [Citrus clementina]
Cs2g25850	234	9.38	56.495	2.59046	Up	gi|567910095|ref|XP_006447361.1|/3.15176e-25/hypothetical protein CICLE_v10017361mg [Citrus clementina]
Cs7g17100	888	1.84	14.965	3.02381	Up	gi|568862779|ref|XP_006484851.1|/5.03373e-155/PREDICTED: uncharacterized protein LOC102627682 [Citrus sinensis]
Cs2g23660	696	32.235	166.375	2.36774	Up	gi|985436397|ref|XP_006469902.2|/5.19452e-105/PREDICTED: ethylene-responsive transcription factor 9 [Citrus sinensis]
Cs4g15735	218	5.09	34.91	2.7779	Up	gi|567918266|ref|XP_006451139.1|/2.80894e-21/hypothetical protein CICLE_v10010340mg [Citrus clementina]
Cs1g05420	1068.97	40.085	15.86	-1.33767	Down	gi|567870375|ref|XP_006427809.1|/0/hypothetical protein CICLE_v10025832mg [Citrus clementina]
Cs7g03010	1026	30.225	0.065	-8.86109	Down	gi|567892591|ref|XP_006438816.1|/5.09601e-96/hypothetical protein CICLE_v10032019mg [Citrus clementina]
Cs7g24040	1602	24.185	5.2	-2.21753	Down	gi|568864283|ref|XP_006485532.1|/0/PREDICTED: uncharacterized protein LOC102622087 isoform X2 [Citrus sinensis]
Cs8g16510	2282.96	33.275	14.675	-1.18108	Down	gi|568869758|ref|XP_006488084.1|/0/PREDICTED: homeobox-leucine zipper protein REVOLUTA [Citrus sinensis]
Cs2g27610	2367	6.91	95.73	3.79221	Up	gi|568832081|ref|XP_006470272.1|/0/PREDICTED: probable galactinol--sucrose galactosyltransferase 5 [Citrus sinensis]
Cs7g30250	1308	19.175	45.65	1.25139	Up	gi|567886664|ref|XP_006435854.1|/0/hypothetical protein CICLE_v10031586mg [Citrus clementina]
Cs5g33290	297	95.955	1195.21	3.63876	Up	gi|568852650|ref|XP_006479985.1|/1.12987e-38/PREDICTED: indole-3-acetic acid-induced protein ARG2 [Citrus sinensis]
Cs8g01850	978	433.145	1704.77	1.97665	Up	gi|985460515|ref|XP_015388282.1|/0/PREDICTED: endochitinase-like [Citrus sinensis]
Cs6g18500	1347	31.03	11.65	-1.41333	Down	gi|568857358|ref|XP_006482233.1|/2.66503e-141/PREDICTED: chloroplastic group IIB intron splicing facilitator CRS2-A, chloroplastic [Citrus sinensis]
Cs8g20810	1137.06	34.12	10.045	-1.76414	Down	gi|568870813|ref|XP_006488591.1|/0/PREDICTED: malonyl CoA-acyl carrier protein transacylase [Citrus sinensis]
Cs8g14410	1107	18.885	8.555	-1.1424	Down	gi|568869276|ref|XP_006487854.1|/1.38807e-166/PREDICTED: uncharacterized protein LOC102629505 [Citrus sinensis]
Cs8g16800	2547	38.14	13.61	-1.48664	Down	gi|567863900|ref|XP_006424599.1|/0/hypothetical protein CICLE_v10027805mg [Citrus clementina]
Cs1g22050	771	362.515	44.21	-3.0356	Down	gi|985431581|ref|XP_015388701.1|/6.77733e-06/PREDICTED: lysine-rich arabinogalactan protein 18 isoform X2 [Citrus sinensis]
Cs8g04980	1074	89.835	192.745	1.10134	Up	gi|567860546|ref|XP_006422927.1|/5.34084e-128/hypothetical protein CICLE_v10028651mg [Citrus clementina]
Cs9g12380	1200	46.77	161.855	1.79105	Up	gi|568873603|ref|XP_006489923.1|/0/PREDICTED: guanylate kinase 2-like [Citrus sinensis]
Cs6g10310	1749	32.22	3.73	-3.11071	Down	gi|568855280|ref|XP_006481235.1|/0/PREDICTED: platelet binding protein GspB [Citrus sinensis]
Cs7g27360	1349.92	75.88	8.42	-3.17183	Down	gi|567887498|ref|XP_006436271.1|/0/hypothetical protein CICLE_v10031497mg [Citrus clementina]
Cs7g04310	2486.65	56.46	122.155	1.11341	Up	gi|568859401|ref|XP_006483229.1|/0/PREDICTED: alpha-amylase 3, chloroplastic [Citrus sinensis]
Cs1g08440	828.92	22.36	135.6	2.60037	Up	gi|567879063|ref|XP_006432090.1|/0/hypothetical protein CICLE_v10001956mg [Citrus clementina]
Cs4g19260	519	35.81	83.87	1.22779	Up	gi|568844286|ref|XP_006476021.1|/2.72428e-99/PREDICTED: lachrymatory-factor synthase [Citrus sinensis]
Cs5g03980	1281	92.38	46.04	-1.00469	Down	gi|568845510|ref|XP_006476614.1|/8.73318e-171/PREDICTED: transcription factor TCP14 [Citrus sinensis]
Cs7g30170	1541.67	5.93	21.675	1.86993	Up	gi|567886680|ref|XP_006435862.1|/0/hypothetical protein CICLE_v10031051mg [Citrus clementina]
Cs7g15250	1230	83.38	175.375	1.07267	Up	gi|641828877|gb|KDO48013.1|/7.00614e-175/hypothetical protein CISIN_1g016921mg [Citrus sinensis]
Cs4g11310	318	150.91	4.71	-5.00182	Down	gi|568842587|ref|XP_006475224.1|/1.14346e-46/PREDICTED: (E)-beta-farnesene synthase-like [Citrus sinensis]
Cs6g15610	1539	110.04	51.08	-1.1072	Down	gi|568856692|ref|XP_006481913.1|/0/PREDICTED: cytochrome P450 76A1-like [Citrus sinensis]
Cs1g21170	1521.52	49.77	22.3	-1.15823	Down	gi|568824030|ref|XP_006466409.1|/0/PREDICTED: lysosomal Pro-X carboxypeptidase [Citrus sinensis]
Cs3g24760	390	9.31	19.48	1.06514	Up	gi|985441478|ref|XP_015384243.1|/3.30663e-38/PREDICTED: translation initiation factor IF-2 [Citrus sinensis]
Cs7g08240	924	22.06	9.82	-1.16764	Down	gi|567891873|ref|XP_006438457.1|/9.53158e-152/hypothetical protein CICLE_v10032202mg [Citrus clementina]
Cs7g32240	1431	22.62	129.19	2.51382	Up	gi|567886100|ref|XP_006435572.1|/0/hypothetical protein CICLE_v10031404mg [Citrus clementina]
Cs7g11020	585	9.255	27.63	1.57793	Up	gi|567890931|ref|XP_006437986.1|/3.55187e-89/hypothetical protein CICLE_v10032816mg [Citrus clementina]
Cs2g07600	1080	1031.2	8.345	-6.9492	Down	gi|568827273|ref|XP_006467989.1|/0/PREDICTED: thiamine thiazole synthase 2, chloroplastic [Citrus sinensis]
Cs7g07040	966	12.735	3.005	-2.08336	Down	gi|567916400|ref|XP_006450206.1|/2.35534e-140/hypothetical protein CICLE_v10008929mg [Citrus clementina]
Cs6g13180	2127	30.01	6.61	-2.18272	Down	gi|568856174|ref|XP_006481662.1|/0/PREDICTED: probable glutamate carboxypeptidase 2 [Citrus sinensis]
Cs5g30340	1695	16.12	5.92	-1.44518	Down	gi|567902852|ref|XP_006443914.1|/0/hypothetical protein CICLE_v10019516mg [Citrus clementina]
Cs7g29610	1773	8.635	1.825	-2.2423	Down	gi|568865586|ref|XP_006486155.1|/0/PREDICTED: DEAD-box ATP-dependent RNA helicase 17-like isoform X1 [Citrus sinensis]
Cs6g09700	285	51.665	1.01	-5.67676	Down	gi|641812771|gb|KDO37446.1|/5.6629e-46/hypothetical protein CISIN_1g045491mg, partial [Citrus sinensis]
Cs4g02870	468	20.61	5.245	-1.97433	Down	gi|567922880|ref|XP_006453446.1|/3.20288e-57/hypothetical protein CICLE_v10009784mg [Citrus clementina]
Cs9g19120	1008	21.235	46.115	1.11879	Up	gi|567858730|ref|XP_006422048.1|/1.91842e-172/hypothetical protein CICLE_v10006645mg [Citrus clementina]
Cs2g04840	519	9.225	1.565	-2.55939	Down	gi|985433231|ref|XP_006467652.2|/1.35518e-90/PREDICTED: dof zinc finger protein DOF1.5, partial [Citrus sinensis]
orange1.1t02445	1593	34.43	11.4	-1.59463	Down	gi|568880283|ref|XP_006493060.1|/0/PREDICTED: purple acid phosphatase 15 isoform X2 [Citrus sinensis]
Cs9g13540	369	0.045	7.025	7.28643	Up	gi|985465596|ref|XP_015389395.1|/4.24211e-62/PREDICTED: probable LRR receptor-like serine/threonine-protein kinase At3g47570 [Citrus sinensis]
Cs3g12910	561	7.83	1.11	-2.81845	Down	gi|567880843|ref|XP_006432980.1|/1.44022e-89/hypothetical protein CICLE_v10002602mg [Citrus clementina]
Cs5g10490	930	43.255	91.56	1.08185	Up	gi|568847198|ref|XP_006477425.1|/3.54783e-146/PREDICTED: heat stress transcription factor B-2b [Citrus sinensis]
Cs8g12910	1212	21.905	10.645	-1.04108	Down	gi|568869010|ref|XP_006487738.1|/0/PREDICTED: putative GPI-anchor transamidase [Citrus sinensis]
Cs2g11520	687	5.33	33.875	2.66801	Up	gi|568828419|ref|XP_006468541.1|/3.30688e-112/PREDICTED: uncharacterized protein LOC102624547 [Citrus sinensis]
Cs2g20590	948.77	234.82	656.055	1.48226	Up	gi|567910677|ref|XP_006447652.1|/3.61227e-123/hypothetical protein CICLE_v10015962mg [Citrus clementina]
Cs7g06650	384.11	18.78	7.865	-1.25568	Down	gi|567916480|ref|XP_006450246.1|/2.04758e-83/hypothetical protein CICLE_v10010834mg [Citrus clementina]
Cs1g11290	792	23.54	11.72	-1.00614	Down	gi|568821527|ref|XP_006465211.1|/4.04725e-126/PREDICTED: probable receptor-like protein kinase At2g23200 isoform X1 [Citrus sinensis]
Cs1g05510	1713	17.505	4.645	-1.91402	Down	gi|567870351|ref|XP_006427797.1|/0/hypothetical protein CICLE_v10025271mg [Citrus clementina]
Cs9g14350	630	176.12	0.01	-14.1043	Down	gi|568873959|ref|XP_006490092.1|/6.31622e-101/PREDICTED: 21 kDa protein-like [Citrus sinensis]
Cs8g18430	2115	22.5	49.39	1.13429	Up	gi|567864342|ref|XP_006424820.1|/0/hypothetical protein CICLE_v10027924mg [Citrus clementina]
Cs2g16580	468	44.065	99.685	1.17774	Up	gi|568829715|ref|XP_006469164.1|/3.35312e-14/PREDICTED: extensin-like [Citrus sinensis]
Cs5g02060	2817	51.13	13.95	-1.8739	Down	gi|568844984|ref|XP_006476360.1|/0/PREDICTED: probable inactive ATP-dependent zinc metalloprotease FTSHI 1, chloroplastic [Citrus sinensis]
Cs2g13980	2325	17.745	38.3	1.10993	Up	gi|567909371|ref|XP_006446999.1|/0/hypothetical protein CICLE_v10014350mg [Citrus clementina]
Cs7g14550	2610	41.12	14.1	-1.54415	Down	gi|568862272|ref|XP_006484609.1|/0/PREDICTED: WEB family protein At3g02930, chloroplastic-like [Citrus sinensis]
Cs4g07540	519	72.535	7.83	-3.21159	Down	gi|568841607|ref|XP_006474749.1|/6.94389e-95/PREDICTED: putative 4-hydroxy-4-methyl-2-oxoglutarate aldolase 3 [Citrus sinensis]
Cs1g22610	1248	26.795	6	-2.15893	Down	gi|568824419|ref|XP_006466599.1|/0/PREDICTED: uncharacterized protein LOC102620854 [Citrus sinensis]
Cs2g15130	2519.75	58.84	24.74	-1.24995	Down	gi|568829316|ref|XP_006468969.1|/0/PREDICTED: auxin response factor 6-like [Citrus sinensis]
Cs4g09700	996.38	49.435	15.39	-1.68354	Down	gi|568842111|ref|XP_006474996.1|/0/PREDICTED: grpE protein homolog, mitochondrial isoform X1 [Citrus sinensis]
Cs2g15190	345	73.61	34.945	-1.07482	Down	gi|985434811|ref|XP_015382753.1|/1.18744e-48/PREDICTED: ATP-dependent zinc metalloprotease FTSH 2, chloroplastic isoform X2 [Citrus sinensis]
Cs4g10110	378	19.3	2.89	-2.73946	Down	-
Cs4g07670	1212.13	35.005	75.245	1.10403	Up	gi|985443753|ref|XP_015384672.1|/0/PREDICTED: actin-related protein 8 isoform X2 [Citrus sinensis]
orange1.1t03771	702	6.41	0.01	-9.32418	Down	gi|641846041|gb|KDO64926.1|/2.98551e-124/hypothetical protein CISIN_1g042804mg [Citrus sinensis]
Cs5g28030	1323	17.865	7.635	-1.22644	Down	gi|567902246|ref|XP_006443611.1|/0/hypothetical protein CICLE_v10023514mg [Citrus clementina]
Cs3g12680	977.14	28.035	12.34	-1.18389	Down	gi|567881231|ref|XP_006433174.1|/1.738e-162/hypothetical protein CICLE_v10003913mg [Citrus clementina]
Cs7g25970	480	46.125	20.83	-1.14689	Down	gi|567896694|ref|XP_006440835.1|/9.67534e-76/hypothetical protein CICLE_v10022625mg [Citrus clementina]
Cs3g02125	231	48.705	276.925	2.50735	Up	gi|567855155|ref|XP_006420697.1|/3.99851e-20/hypothetical protein CICLE_v10006362mg [Citrus clementina]
Cs8g16540	504	178.685	65.205	-1.45436	Down	gi|567863834|ref|XP_006424568.1|/1.06424e-73/hypothetical protein CICLE_v10029410mg [Citrus clementina]
Cs7g22840	1476	31.865	6.57	-2.27801	Down	gi|568864064|ref|XP_006485429.1|/0/PREDICTED: beta-amyrin 11-oxidase-like [Citrus sinensis]
Cs8g18460	1255.31	15.7	4.915	-1.6755	Down	gi|985462693|ref|XP_006488663.2|/0/PREDICTED: probable GTP-binding protein OBGM, mitochondrial [Citrus sinensis]
Cs2g06230	663	40.87	89.43	1.12972	Up	gi|568826924|ref|XP_006467818.1|/2.84578e-118/PREDICTED: tetraspanin-19 [Citrus sinensis]
Cs4g18820	198	36.475	16.91	-1.10903	Down	-
Cs5g21860	696	1.31	26.3	4.32742	Up	gi|572153054|ref|NP_001275834.1|/1.65559e-135/chitinase CHI1 precursor [Citrus sinensis]
Cs5g06720	1155	100.895	39.605	-1.3491	Down	gi|568846235|ref|XP_006476962.1|/0/PREDICTED: GDSL esterase/lipase At3g48460 [Citrus sinensis]
Cs8g03650	1728	17.56	4.775	-1.87872	Down	gi|568867086|ref|XP_006486876.1|/0/PREDICTED: pyruvate kinase isozyme A, chloroplastic-like [Citrus sinensis]
Cs2g21840	939	37.58	7.47	-2.33078	Down	gi|567910393|ref|XP_006447510.1|/2.1532e-167/hypothetical protein CICLE_v10016010mg [Citrus clementina]
Cs2g08460	2091	28.73	89.095	1.63279	Up	gi|568827524|ref|XP_006468107.1|/0/PREDICTED: beta-amyrin synthase-like [Citrus sinensis]
Cs5g17000	1284	28.615	78.35	1.45316	Up	gi|568848707|ref|XP_006478139.1|/0/PREDICTED: BRO1 domain-containing protein BROX [Citrus sinensis]
orange1.1t01898	2658	16.78	4.93	-1.76708	Down	gi|641817571|gb|KDO38875.1|/0/hypothetical protein CISIN_1g048798mg, partial [Citrus sinensis]
Cs2g03860	1344	7.9	40.68	2.3644	Up	gi|568826320|ref|XP_006467521.1|/0/PREDICTED: two-pore potassium channel 3 [Citrus sinensis]
Cs4g09670	1767	83.525	20.4	-2.03364	Down	gi|567920912|ref|XP_006452462.1|/0/hypothetical protein CICLE_v10007823mg [Citrus clementina]
Cs4g15000	637.72	11.305	27.43	1.27879	Up	gi|567919076|ref|XP_006451544.1|/2.60605e-103/hypothetical protein CICLE_v10009459mg [Citrus clementina]
orange1.1t00328	468	59.74	142.455	1.25374	Up	gi|567905226|ref|XP_006445101.1|/8.96354e-76/hypothetical protein CICLE_v10024172mg [Citrus clementina]
Cs2g06120	633	1.455	7.795	2.42153	Up	gi|568826904|ref|XP_006467808.1|/1.37593e-103/PREDICTED: heat stress transcription factor B-2a-like [Citrus sinensis]
Cs1g13640	3588	66.96	8.615	-2.95838	Down	gi|568821967|ref|XP_006465412.1|/0/PREDICTED: pleiotropic drug resistance protein 1-like [Citrus sinensis]
Cs9g16150	393	31.435	169.255	2.42875	Up	gi|568874322|ref|XP_006490265.1|/1.86268e-49/PREDICTED: CDGSH iron-sulfur domain-containing protein NEET [Citrus sinensis]
Cs5g15325	351	160.62	337.27	1.07025	Up	gi|568848427|ref|XP_006478012.1|/5.48451e-49/PREDICTED: translation initiation factor IF-2, chloroplastic [Citrus sinensis]
Cs5g20790	443.14	280.485	98.51	-1.50958	Down	gi|568849589|ref|XP_006478532.1|/2.27404e-63/PREDICTED: 50S ribosomal protein L18, chloroplastic-like [Citrus sinensis]
Cs8g05050	756	17.33	4.605	-1.912	Down	gi|568867369|ref|XP_006487010.1|/2.29901e-144/PREDICTED: probable carbohydrate esterase At4g34215 [Citrus sinensis]
orange1.1t03827	2034	18.8	8.325	-1.17521	Down	gi|641847622|gb|KDO66501.1|/0/hypothetical protein CISIN_1g005796mg [Citrus sinensis]
Cs9g05930	1047	14.63	5.29	-1.46759	Down	gi|568872243|ref|XP_006489281.1|/3.01672e-154/PREDICTED: ribonucleoside-diphosphate reductase small chain A [Citrus sinensis]
Cs4g15050	929.04	19.265	6.72	-1.51945	Down	gi|567919088|ref|XP_006451550.1|/4.21566e-171/hypothetical protein CICLE_v10008972mg [Citrus clementina]
Cs1g22640	1704	84.59	186.7	1.14216	Up	gi|985432061|ref|XP_015389685.1|/0/PREDICTED: CLK4-associating serine/arginine rich protein isoform X2 [Citrus sinensis]
Cs3g23680	1162.36	20.33	9.4	-1.11288	Down	gi|567884473|ref|XP_006434795.1|/0/hypothetical protein CICLE_v10001232mg [Citrus clementina]
orange1.1t00458	237	14.43	1.165	-3.63067	Down	gi|567904800|ref|XP_006444888.1|/8.02889e-13/hypothetical protein CICLE_v10023364mg [Citrus clementina]
Cs6g16850	966	10.395	0.13	-6.32123	Down	gi|985454093|ref|XP_006482049.2|/4.85456e-178/PREDICTED: phosphate transporter PHO1 homolog 7-like isoform X2 [Citrus sinensis]
Cs1g23300	930	25.345	11.375	-1.15583	Down	gi|567866355|ref|XP_006425800.1|/3.51507e-178/hypothetical protein CICLE_v10026137mg [Citrus clementina]
Cs2g02980	1308.89	39.21	200.375	2.35341	Up	gi|641859578|gb|KDO78268.1|/0/hypothetical protein CISIN_1g012424mg [Citrus sinensis]
Cs7g15590	2445	13.6	5.19	-1.3898	Down	gi|568862491|ref|XP_006484716.1|/0/PREDICTED: ribonucleoside-diphosphate reductase large subunit isoform X1 [Citrus sinensis]
Cs7g06390	1221	18.155	6.57	-1.4664	Down	gi|567916556|ref|XP_006450284.1|/0/hypothetical protein CICLE_v10008491mg [Citrus clementina]
Cs6g15280	4377	26.825	5.815	-2.20573	Down	gi|568856510|ref|XP_006481824.1|/0/PREDICTED: ABC transporter G family member 34-like [Citrus sinensis]
Cs5g22910	816	26.105	5.585	-2.2247	Down	gi|985449546|ref|XP_015386012.1|/1.30927e-151/PREDICTED: probable fructokinase-4, partial [Citrus sinensis]
orange1.1t00301	1683	24	11.15	-1.10599	Down	gi|567905340|ref|XP_006445158.1|/0/hypothetical protein CICLE_v10019530mg [Citrus clementina]
Cs3g13930	2625	14.615	33.65	1.20316	Up	gi|567881559|ref|XP_006433338.1|/0/hypothetical protein CICLE_v10000236mg [Citrus clementina]
Cs3g01480	360	111.645	13.985	-2.99697	Down	gi|567877683|ref|XP_006431400.1|/6.60898e-63/hypothetical protein CICLE_v10002869mg [Citrus clementina]
orange1.1t04546	1092	12.105	0.01	-10.2414	Down	gi|567919486|ref|XP_006451749.1|/2.20905e-116/hypothetical protein CICLE_v10008720mg [Citrus clementina]
Cs2g24950	2307	5.805	0.305	-4.25041	Down	gi|567909599|ref|XP_006447113.1|/0/hypothetical protein CICLE_v10014358mg [Citrus clementina]
Cs4g11470	2259.14	9.395	19.33	1.04088	Up	gi|568842613|ref|XP_006475233.1|/0/PREDICTED: G-type lectin S-receptor-like serine/threonine-protein kinase At1g11410 [Citrus sinensis]
Cs2g03360	613.82	27.42	63.715	1.2164	Up	gi|568826204|ref|XP_006467463.1|/1.29695e-117/PREDICTED: calcyclin-binding protein [Citrus sinensis]
orange1.1t05712	325	11.435	3.165	-1.85318	Down	gi|568867678|ref|XP_006487160.1|/2.16302e-13/PREDICTED: SWI/SNF complex subunit SWI3D-like [Citrus sinensis]
orange1.1t02090	417	1.265	12.595	3.31564	Up	gi|985469734|ref|XP_015380806.1|/6.84985e-68/PREDICTED: LOW QUALITY PROTEIN: dirigent protein 22 [Citrus sinensis]
Cs7g02880	1446	98.755	5.16	-4.25841	Down	gi|567892625|ref|XP_006438833.1|/0/hypothetical protein CICLE_v10033431mg [Citrus clementina]
Cs2g09450	1580.31	63.575	141.215	1.15136	Up	gi|641856589|gb|KDO75355.1|/0/hypothetical protein CISIN_1g009448mg [Citrus sinensis]
Cs2g24730	939	0.77	12.22	3.98824	Up	gi|568831491|ref|XP_006469998.1|/2.83838e-135/PREDICTED: uncharacterized protein LOC102614992 [Citrus sinensis]
Cs7g31020	729	15.09	6.545	-1.20513	Down	gi|567886454|ref|XP_006435749.1|/1.82646e-143/hypothetical protein CICLE_v10032593mg [Citrus clementina]
Cs7g09190	1494.99	37.5	6.785	-2.46647	Down	gi|568860861|ref|XP_006483932.1|/0/PREDICTED: protein DETOXIFICATION 29-like isoform X1 [Citrus sinensis]
Cs1g23190	288	0.01	15.415	10.5901	Up	gi|641860660|gb|KDO79349.1|/8.71022e-47/hypothetical protein CISIN_1g048548mg [Citrus sinensis]
Cs4g10830	1320	7.175	0.63	-3.50956	Down	gi|641843730|gb|KDO62628.1|/0/hypothetical protein CISIN_1g045751mg, partial [Citrus sinensis]
orange1.1t04074	1125	15.87	4.65	-1.771	Down	gi|568883470|ref|XP_006494493.1|/0/PREDICTED: small RNA degrading nuclease 3 isoform X2 [Citrus sinensis]
orange1.1t00199	2121	22.075	10.425	-1.08237	Down	gi|567905656|ref|XP_006445316.1|/0/hypothetical protein CICLE_v10019083mg [Citrus clementina]
Cs2g10870	1143	47.925	20.9	-1.19728	Down	gi|568828232|ref|XP_006468448.1|/0/PREDICTED: haloacid dehalogenase-like hydrolase domain-containing protein At3g48420 isoform X1 [Citrus sinensis]
Cs6g20570	2635.6	102.745	208.61	1.02174	Up	gi|568857952|ref|XP_006482527.1|/0/PREDICTED: plasma membrane ATPase 1-like [Citrus sinensis]
Cs7g32400	2046.76	30.15	290.545	3.26853	Up	gi|567886060|ref|XP_006435552.1|/0/hypothetical protein CICLE_v10030878mg [Citrus clementina]
Cs6g21160	1431	7.21	0.75	-3.26504	Down	gi|568858083|ref|XP_006482585.1|/0/PREDICTED: probable receptor-like protein kinase At5g15080 [Citrus sinensis]
Cs3g15460	1020	1.17	95.93	6.3574	Up	gi|568836422|ref|XP_006472243.1|/0/PREDICTED: galactinol synthase 2-like [Citrus sinensis]
orange1.1t03176	1188	22.23	10.07	-1.14244	Down	gi|985471520|ref|XP_015381276.1|/0/PREDICTED: flavonoid 3',5'-hydroxylase 2-like [Citrus sinensis]
Cs6g19940	1389	53.435	284.195	2.41102	Up	gi|568857818|ref|XP_006482461.1|/0/PREDICTED: probable sodium-coupled neutral amino acid transporter 6 [Citrus sinensis]
orange1.1t00828	1038.65	19.26	59.205	1.62011	Up	gi|567910025|ref|XP_006447326.1|/2.80797e-155/hypothetical protein CICLE_v10015813mg [Citrus clementina]
Cs2g09420	2016.24	24.9	10.37	-1.26373	Down	gi|568827837|ref|XP_006468255.1|/0/PREDICTED: probable beta-1,3-galactosyltransferase 20 isoform X1 [Citrus sinensis]
Cs3g15120	3132	14.64	2.415	-2.59982	Down	gi|568836318|ref|XP_006472192.1|/0/PREDICTED: lon protease homolog 1, mitochondrial [Citrus sinensis]
Cs1g26830	3807	22.655	10.465	-1.11426	Down	gi|568825531|ref|XP_006467131.1|/0/PREDICTED: kinesin-like calmodulin-binding protein isoform X1 [Citrus sinensis]
Cs1g12810	507	3.685	13.715	1.89602	Up	gi|568821835|ref|XP_006465353.1|/3.25131e-94/PREDICTED: uncharacterized protein LOC102630180 [Citrus sinensis]
Cs1g15330	612	9.42	0.505	-4.22137	Down	gi|568822640|ref|XP_006465737.1|/7.92687e-98/PREDICTED: probable inactive nicotinamidase At3g16190 [Citrus sinensis]
Cs9g02040	1116	10.805	45.11	2.06175	Up	gi|568871292|ref|XP_006488824.1|/1.86164e-118/PREDICTED: probable WRKY transcription factor 48 [Citrus sinensis]
Cs8g05290	1473	10.535	47.855	2.18348	Up	gi|568867409|ref|XP_006487030.1|/0/PREDICTED: scopoletin glucosyltransferase-like [Citrus sinensis]
Cs4g17230	162	1326.1	97.59	-3.76431	Down	-
Cs8g12640	1080	55.85	115.635	1.04995	Up	gi|568868963|ref|XP_006487715.1|/0/PREDICTED: probable low-specificity L-threonine aldolase 1 [Citrus sinensis]
Cs9g02700	455.08	54.72	114.63	1.06684	Up	gi|567852553|ref|XP_006419440.1|/3.40322e-61/hypothetical protein CICLE_v10006161mg [Citrus clementina]
Cs6g21210	1056	25.08	5.425	-2.20884	Down	gi|568858093|ref|XP_006482590.1|/0/PREDICTED: myb-related protein 306-like [Citrus sinensis]
Cs9g12920	545	7.715	17.415	1.17459	Up	gi|641816564|gb|KDO38499.1|/9.42536e-56/hypothetical protein CISIN_1g039514mg, partial [Citrus sinensis]
Cs6g16000	1497	11.47	424.14	5.2086	Up	gi|568856792|ref|XP_006481961.1|/0/PREDICTED: protein REVEILLE 1 [Citrus sinensis]
Cs7g13420	894	45.08	13.685	-1.71989	Down	gi|567890255|ref|XP_006437648.1|/3.18375e-165/hypothetical protein CICLE_v10032259mg [Citrus clementina]
Cs5g10620	2559	18.605	5.1	-1.86712	Down	gi|568847236|ref|XP_006477444.1|/0/PREDICTED: probable DEAD-box ATP-dependent RNA helicase 48 [Citrus sinensis]
Cs3g08650	243	32.72	8.455	-1.9523	Down	gi|567880205|ref|XP_006432661.1|/1.90267e-25/hypothetical protein CICLE_v10003017mg [Citrus clementina]
orange1.1t00571	2157	47.435	22.17	-1.09734	Down	gi|568876620|ref|XP_006491373.1|/0/PREDICTED: two-component response regulator-like APRR9 isoform X2 [Citrus sinensis]
Cs5g30890	1185	36.07	89.755	1.31519	Up	gi|567903068|ref|XP_006444022.1|/0/hypothetical protein CICLE_v10020502mg [Citrus clementina]
Cs6g18770	561	20.37	10.08	-1.01495	Down	gi|568857418|ref|XP_006482263.1|/6.43494e-106/PREDICTED: 30S ribosomal protein 3, chloroplastic [Citrus sinensis]
Cs3g27490	2793	36.915	13.605	-1.44007	Down	gi|568839717|ref|XP_006473826.1|/0/PREDICTED: glutamate receptor 3.3 [Citrus sinensis]
Cs7g06310	1380	8.22	34.48	2.06855	Up	gi|568859900|ref|XP_006483468.1|/0/PREDICTED: CBL-interacting serine/threonine-protein kinase 5 [Citrus sinensis]
Cs5g01775	393	20.045	9.625	-1.05838	Down	gi|568834048|ref|XP_006471164.1|/2.7381e-58/PREDICTED: probable trehalase isoform X1 [Citrus sinensis]
Cs4g07800	1135	69.02	31.59	-1.12755	Down	gi|568841681|ref|XP_006474786.1|/0/PREDICTED: probable amino acid permease 7 isoform X2 [Citrus sinensis]
orange1.1t04068	1098	43.26	92.72	1.09985	Up	gi|568883450|ref|XP_006494483.1|/1.02397e-110/PREDICTED: probable WRKY transcription factor 15 [Citrus sinensis]
Cs2g16710	520.14	45.285	140.465	1.63311	Up	gi|567911891|ref|XP_006448259.1|/3.28245e-100/hypothetical protein CICLE_v10016942mg [Citrus clementina]
Cs8g10710	897	308.765	134.35	-1.20051	Down	gi|568868563|ref|XP_006487556.1|/1.30003e-96/PREDICTED: uncharacterized protein LOC102620754 [Citrus sinensis]
Cs4g01630	1697.58	8.07	19.25	1.25422	Up	gi|568840058|ref|XP_006473988.1|/0/PREDICTED: calmodulin-binding protein 60 E [Citrus sinensis]
Cs5g10530	984.26	33.9	8.21	-2.04583	Down	gi|568847212|ref|XP_006477432.1|/0/PREDICTED: bifunctional UDP-glucose 4-epimerase and UDP-xylose 4-epimerase 1-like [Citrus sinensis]
Cs6g12940	5538.91	13.29	4.4	-1.59477	Down	gi|568856228|ref|XP_006481688.1|/0/PREDICTED: rRNA biogenesis protein RRP5 isoform X1 [Citrus sinensis]
Cs7g28940	1962	39.31	93.12	1.24419	Up	gi|567886990|ref|XP_006436017.1|/0/hypothetical protein CICLE_v10033622mg [Citrus clementina]
Cs2g06640	210	4.32	28.735	2.73371	Up	gi|641857024|gb|KDO75790.1|/6.72372e-23/hypothetical protein CISIN_1g035262mg [Citrus sinensis]
Cs6g10620	657	138.515	56.2	-1.3014	Down	gi|567874157|ref|XP_006429668.1|/4.47774e-92/hypothetical protein CICLE_v10012716mg [Citrus clementina]
Cs5g28220	240	11.36	0.29	-5.29177	Down	gi|567861052|ref|XP_006423180.1|/5.53914e-33/hypothetical protein CICLE_v10029719mg [Citrus clementina]
Cs1g24410	799.41	11.245	34.395	1.61292	Up	gi|568824912|ref|XP_006466835.1|/1.12658e-142/PREDICTED: lipid phosphate phosphatase epsilon 2, chloroplastic [Citrus sinensis]
Cs8g17920	818.6	5.885	32.6	2.46976	Up	gi|568870111|ref|XP_006488255.1|/1.52912e-150/PREDICTED: transcription factor MYB59 isoform X1 [Citrus sinensis]
Cs8g15770	1566	9.555	29.48	1.62541	Up	gi|568869633|ref|XP_006488025.1|/0/PREDICTED: alpha-L-fucosidase 1 [Citrus sinensis]
orange1.1t02220	558.93	307.02	20.98	-3.87125	Down	gi|568879817|ref|XP_006492842.1|/4.36962e-105/PREDICTED: thioredoxin-like 3-1, chloroplastic isoform X1 [Citrus sinensis]
Cs3g18070	969	55.185	13.79	-2.00065	Down	gi|568837128|ref|XP_006472582.1|/2.68402e-168/PREDICTED: protein EXORDIUM-like [Citrus sinensis]
Cs8g17890	822	19.56	2.075	-3.23672	Down	gi|568870104|ref|XP_006488252.1|/7.31925e-134/PREDICTED: uncharacterized protein LOC102620597 isoform X2 [Citrus sinensis]
Cs3g15870	348	5.39	0.01	-9.07414	Down	gi|568836510|ref|XP_006472285.1|/6.08333e-48/PREDICTED: uncharacterized protein LOC102620798 [Citrus sinensis]
Cs3g20440	2407.82	32.09	12.165	-1.39939	Down	gi|568837745|ref|XP_006472883.1|/0/PREDICTED: probable methyltransferase PMT25 [Citrus sinensis]
Cs4g11910	771.57	300.8	120.905	-1.31493	Down	gi|567920218|ref|XP_006452115.1|/2.09835e-127/hypothetical protein CICLE_v10009235mg [Citrus clementina]
Cs6g20240	855	23.505	5.74	-2.03385	Down	gi|568857879|ref|XP_006482491.1|/5.81567e-145/PREDICTED: uncharacterized protein LOC102607166 [Citrus sinensis]
Cs6g11700	864	22.6	558.195	4.62637	Up	gi|568855740|ref|XP_006481459.1|/2.5397e-156/PREDICTED: aquaporin PIP2-2-like [Citrus sinensis]
Cs5g16830	990	120.365	581.73	2.27293	Up	gi|568848695|ref|XP_006478133.1|/0/PREDICTED: chlorophyllase-1, chloroplastic [Citrus sinensis]
Cs5g04130	1713	37.895	6.415	-2.56249	Down	gi|568845558|ref|XP_006476638.1|/0/PREDICTED: protein IQ-DOMAIN 31 isoform X1 [Citrus sinensis]
Cs4g09330	891	13.99	5.375	-1.38006	Down	gi|567921012|ref|XP_006452512.1|/1.56698e-172/hypothetical protein CICLE_v10009052mg [Citrus clementina]
Cs1g11200	714	17.66	4.545	-1.95813	Down	gi|568821511|ref|XP_006465203.1|/8.9934e-132/PREDICTED: uncharacterized protein At2g39795, mitochondrial [Citrus sinensis]
Cs7g01160	1102.85	17.115	47.98	1.48717	Up	gi|985455677|ref|XP_015387258.1|/0/PREDICTED: cyclic pyranopterin monophosphate synthase, mitochondrial [Citrus sinensis]
Cs8g20420	1200	10.72	22.025	1.03884	Up	gi|567864892|ref|XP_006425095.1|/1.66938e-116/hypothetical protein CICLE_v10028590mg [Citrus clementina]
Cs5g06390	1392	27.73	13.455	-1.04331	Down	gi|985447055|ref|XP_015385375.1|/0/PREDICTED: LOW QUALITY PROTEIN: cytochrome P450 71A9-like [Citrus sinensis]
Cs3g08810	1818	7.39	25.63	1.79419	Up	gi|567880237|ref|XP_006432677.1|/0/hypothetical protein CICLE_v10000638mg [Citrus clementina]
Cs2g19590	1542	52.88	25.23	-1.06758	Down	gi|568830413|ref|XP_006469495.1|/0/PREDICTED: premnaspirodiene oxygenase-like [Citrus sinensis]
Cs4g09140	4479	7.59	21.94	1.53139	Up	gi|568841974|ref|XP_006474929.1|/0/PREDICTED: ABC transporter C family member 3-like [Citrus sinensis]
Cs6g11935	174	16.785	62.14	1.88835	Up	gi|567872341|ref|XP_006428760.1|/6.27148e-13/hypothetical protein CICLE_v10013303mg [Citrus clementina]
Cs2g05090	1332	106.17	20.795	-2.35207	Down	gi|568826638|ref|XP_006467678.1|/0/PREDICTED: spermidine sinapoyl-CoA acyltransferase [Citrus sinensis]
Cs1g02780	1308	30.745	11.905	-1.36878	Down	gi|568819663|ref|XP_006464366.1|/0/PREDICTED: nucleolar GTP-binding protein 1 isoform X1 [Citrus sinensis]
Cs4g08400	1899	30.715	9.115	-1.75263	Down	gi|568841796|ref|XP_006474842.1|/0/PREDICTED: 25S rRNA (cytosine-C(5))-methyltransferase nop2 [Citrus sinensis]
orange1.1t05560	360	1440.13	8014.35	2.47638	Up	gi|568885896|ref|XP_006495465.1|/1.09698e-41/PREDICTED: inhibitor of trypsin and hageman factor-like [Citrus sinensis]
Cs2g14070	2133	31.165	11.78	-1.40359	Down	gi|567909355|ref|XP_006446991.1|/0/hypothetical protein CICLE_v10014442mg [Citrus clementina]
Cs8g21060	396	5.135	19.68	1.93829	Up	gi|568870878|ref|XP_006488622.1|/8.31385e-58/PREDICTED: uncharacterized protein LOC102623681 [Citrus sinensis]
Cs5g04120	2925	11.56	23.685	1.03483	Up	gi|568845556|ref|XP_006476637.1|/0/PREDICTED: ABC transporter A family member 2 [Citrus sinensis]
Cs2g12050	1125	19.2	40.35	1.07146	Up	gi|568828567|ref|XP_006468614.1|/1.46128e-163/PREDICTED: AAC-rich mRNA clone AAC11 protein [Citrus sinensis]
Cs5g32530	1164	49.075	24.38	-1.00929	Down	gi|568852430|ref|XP_006479879.1|/0/PREDICTED: zinc finger protein CONSTANS-LIKE 13 [Citrus sinensis]
Cs2g28350	975	22.58	7.43	-1.60361	Down	gi|568832265|ref|XP_006470357.1|/2.29595e-167/PREDICTED: uncharacterized protein LOC102625869 [Citrus sinensis]
Cs2g06730	927	9.675	103.405	3.4179	Up	gi|568827054|ref|XP_006467883.1|/1.12705e-168/PREDICTED: uncharacterized protein LOC102624543 [Citrus sinensis]
Cs4g10250	606	27.095	80.045	1.56278	Up	gi|567920748|ref|XP_006452380.1|/4.14318e-59/hypothetical protein CICLE_v10009529mg [Citrus clementina]
Cs7g19710	939	174.66	37.125	-2.23409	Down	gi|641832226|gb|KDO51265.1|/4.83032e-143/hypothetical protein CISIN_1g020710mg [Citrus sinensis]
Cs7g31900	1992	35.555	17.54	-1.0194	Down	gi|568866116|ref|XP_006486410.1|/0/PREDICTED: probable methyltransferase PMT11 [Citrus sinensis]
orange1.1t00759	474	14.265	5.45	-1.38815	Down	gi|985467663|ref|XP_015389786.1|/1.61278e-88/PREDICTED: probable methyltransferase PMT7 [Citrus sinensis]
Cs3g27050	1914	11.94	1.205	-3.3087	Down	gi|567885533|ref|XP_006435325.1|/0/hypothetical protein CICLE_v10000566mg [Citrus clementina]
Cs9g08450	2802	46.665	10.565	-2.14305	Down	gi|568872729|ref|XP_006489518.1|/0/PREDICTED: chloroplastic group IIA intron splicing facilitator CRS1, chloroplastic-like [Citrus sinensis]
Cs4g02730	2547.88	15.07	39.555	1.39218	Up	gi|567922916|ref|XP_006453464.1|/0/hypothetical protein CICLE_v10007428mg [Citrus clementina]
Cs1g20150	534	40.69	164.695	2.01705	Up	gi|568823769|ref|XP_006466281.1|/2.38596e-16/PREDICTED: classical arabinogalactan protein 2 [Citrus sinensis]
Cs2g09770	2556	22.385	8.565	-1.38601	Down	gi|568827937|ref|XP_006468302.1|/0/PREDICTED: homeobox-leucine zipper protein ATHB-14 isoform X1 [Citrus sinensis]
Cs1g06360	807	227.065	77.525	-1.55037	Down	gi|567919984|ref|XP_006451998.1|/1.46635e-147/hypothetical protein CICLE_v10009198mg [Citrus clementina]
Cs1g25580	1098.98	16.49	7.095	-1.21672	Down	gi|568825182|ref|XP_006466963.1|/5.52325e-179/PREDICTED: probable 28S rRNA (cytosine-C(5))-methyltransferase isoform X1 [Citrus sinensis]
Cs1g24370	1476	32.98	73.925	1.16447	Up	gi|568824904|ref|XP_006466831.1|/0/PREDICTED: uncharacterized protein LOC102612514 [Citrus sinensis]
Cs4g03520	1125	22.66	6.67	-1.76439	Down	gi|568840464|ref|XP_006474187.1|/0/PREDICTED: afadin- and alpha-actinin-binding protein isoform X1 [Citrus sinensis]
Cs6g09270	1587	18.025	1.835	-3.29615	Down	gi|568855017|ref|XP_006481109.1|/0/PREDICTED: protein DETOXIFICATION 44, chloroplastic isoform X1 [Citrus sinensis]
Cs7g28600	708	152.505	74.08	-1.0417	Down	gi|641848869|gb|KDO67745.1|/2.58105e-115/hypothetical protein CISIN_1g026701mg [Citrus sinensis]
Cs8g19350	474	97.96	231.215	1.23897	Up	gi|567864598|ref|XP_006424948.1|/8.30221e-77/hypothetical protein CICLE_v10029407mg [Citrus clementina]
orange1.1t00539	1455	36.55	16.53	-1.14478	Down	gi|568876539|ref|XP_006491335.1|/0/PREDICTED: vegetative cell wall protein gp1 [Citrus sinensis]
Cs4g06100	1626	9.445	0.145	-6.02543	Down	gi|985442783|ref|XP_015384478.1|/0/PREDICTED: trihelix transcription factor GT-2-like [Citrus sinensis]
Cs2g11590	1419	16.255	64.995	1.99945	Up	gi|568828435|ref|XP_006468549.1|/0/PREDICTED: allantoate deiminase [Citrus sinensis]
Cs9g06950	459	61.28	19.245	-1.67093	Down	gi|567853549|ref|XP_006419938.1|/2.16202e-74/hypothetical protein CICLE_v10006141mg [Citrus clementina]
Cs9g04980	1532.21	47.63	191.83	2.00989	Up	gi|568871993|ref|XP_006489160.1|/0/PREDICTED: inactive beta-amylase 9 [Citrus sinensis]
Cs1g15480	588	113.01	16.315	-2.79218	Down	gi|568822479|ref|XP_006465658.1|/3.96472e-104/PREDICTED: photosynthetic NDH subunit of subcomplex B 3, chloroplastic isoform X1 [Citrus sinensis]
Cs5g32450	897	34.17	69.295	1.02002	Up	gi|567903476|ref|XP_006444226.1|/1.0351e-147/hypothetical protein CICLE_v10021389mg [Citrus clementina]
Cs7g09270	1306.98	275.455	577.605	1.06827	Up	gi|567891507|ref|XP_006438274.1|/0/hypothetical protein CICLE_v10031381mg [Citrus clementina]
Cs6g04500	693	121.025	308.335	1.34919	Up	gi|567872465|ref|XP_006428822.1|/2.90101e-124/hypothetical protein CICLE_v10012652mg [Citrus clementina]
Cs2g30810	1161	8.725	56.51	2.69528	Up	gi|567907745|ref|XP_006446186.1|/0/hypothetical protein CICLE_v10015570mg [Citrus clementina]
Cs9g03370	909	73.8	21.155	-1.80262	Down	gi|568871572|ref|XP_006488956.1|/3.16869e-168/PREDICTED: uncharacterized protein LOC102627108 [Citrus sinensis]
Cs9g11110	2226.1	21.81	78.465	1.84706	Up	gi|568873309|ref|XP_006489786.1|/0/PREDICTED: uncharacterized protein sll0005 [Citrus sinensis]
Cs3g15740	1144.3	47.265	140.865	1.57547	Up	gi|568836473|ref|XP_006472268.1|/3.72434e-162/PREDICTED: 3-oxo-Delta(4,5)-steroid 5-beta-reductase-like isoform X2 [Citrus sinensis]
Cs8g18110	2319	16.325	56.125	1.78156	Up	gi|568870178|ref|XP_006488284.1|/0/PREDICTED: ACT domain-containing protein ACR9-like [Citrus sinensis]
Cs3g23080	915	8.355	1.52	-2.45857	Down	gi|568838537|ref|XP_006473267.1|/1.14275e-157/PREDICTED: probable carbohydrate esterase At4g34215 [Citrus sinensis]
Cs7g11570	1362	5.665	16.27	1.52207	Up	gi|568861457|ref|XP_006484219.1|/0/PREDICTED: putative G3BP-like protein [Citrus sinensis]
Cs8g06740	354	3.275	41.16	3.65168	Up	gi|567861154|ref|XP_006423231.1|/5.28284e-52/hypothetical protein CICLE_v10029608mg [Citrus clementina]
Cs1g15580	345	35.77	6	-2.57572	Down	gi|985430729|ref|XP_015386941.1|/6.26613e-61/PREDICTED: uncharacterized protein LOC102630687 isoform X1 [Citrus sinensis]
Cs3g22690	378	4.57	0.01	-8.83605	Down	gi|568838461|ref|XP_006473231.1|/9.97449e-72/PREDICTED: uncharacterized protein LOC102609740 [Citrus sinensis]
Cs9g19170	402	77.725	157.915	1.0227	Up	gi|567858720|ref|XP_006422043.1|/2.03871e-48/hypothetical protein CICLE_v10006198mg [Citrus clementina]
Cs8g08680	2349	21.225	9.075	-1.2258	Down	gi|568868135|ref|XP_006487370.1|/0/PREDICTED: probable beta-D-xylosidase 5 [Citrus sinensis]
Cs7g22820	1429.92	77.82	24	-1.69711	Down	gi|568864060|ref|XP_006485427.1|/0/PREDICTED: beta-amyrin 11-oxidase-like [Citrus sinensis]
Cs8g09630	942	30.025	12.17	-1.30284	Down	gi|568868324|ref|XP_006487457.1|/2.03117e-157/PREDICTED: UDP-N-acetylglucosamine 1-carboxyvinyltransferase 2-like isoform X1 [Citrus sinensis]
Cs5g17070	393	98.045	45.095	-1.12048	Down	gi|568848729|ref|XP_006478150.1|/4.28424e-54/PREDICTED: UPF0426 protein At1g28150, chloroplastic [Citrus sinensis]
Cs4g16680	1506	15.475	1.68	-3.20341	Down	gi|641835195|gb|KDO54175.1|/0/hypothetical protein CISIN_1g015042mg [Citrus sinensis]
orange1.1t03518	2091	9.82	2.225	-2.14192	Down	gi|568849894|ref|XP_006478671.1|/0/PREDICTED: disease resistance protein RPS4-like [Citrus sinensis]
Cs6g21850	2130.06	40.02	182.45	2.18871	Up	gi|568858335|ref|XP_006482709.1|/0/PREDICTED: cyclic nucleotide-gated ion channel 2 [Citrus sinensis]
Cs7g08160	1096.7	20.74	9.27	-1.16177	Down	gi|985456209|ref|XP_015387336.1|/0/PREDICTED: uncharacterized protein LOC102614852 [Citrus sinensis]
Cs6g07190	246	3.875	23.28	2.58682	Up	gi|567873265|ref|XP_006429222.1|/4.96937e-42/hypothetical protein CICLE_v10013234mg [Citrus clementina]
Cs3g21510	477	98.915	228.51	1.208	Up	gi|567883839|ref|XP_006434478.1|/5.97373e-38/hypothetical protein CICLE_v10002749mg [Citrus clementina]
Cs9g11480	1071	8.7	1.56	-2.47947	Down	gi|568873368|ref|XP_006489814.1|/0/PREDICTED: trans-resveratrol di-O-methyltransferase-like [Citrus sinensis]
Cs2g17490	1878	33.535	10.565	-1.66637	Down	gi|641841857|gb|KDO60767.1|/0/hypothetical protein CISIN_1g006928mg [Citrus sinensis]
Cs1g21160	882	80.715	218.645	1.43768	Up	gi|568824028|ref|XP_006466408.1|/5.68952e-151/PREDICTED: homeobox-leucine zipper protein HAT22 [Citrus sinensis]
Cs3g05810	1584	28.595	0.375	-6.25273	Down	gi|568834139|ref|XP_006471204.1|/0/PREDICTED: geraniol 8-hydroxylase-like [Citrus sinensis]
Cs5g30320	636	888.935	366.06	-1.28	Down	gi|567902848|ref|XP_006443912.1|/3.72342e-48/hypothetical protein CICLE_v10024455mg [Citrus clementina]
Cs2g26900	2538	25.68	6.685	-1.94165	Down	gi|568831924|ref|XP_006470197.1|/0/PREDICTED: protein SIEVE ELEMENT OCCLUSION B-like [Citrus sinensis]
Cs2g14880	630	20.45	7.135	-1.51912	Down	gi|568829252|ref|XP_006468939.1|/9.76716e-94/PREDICTED: uncharacterized protein LOC102611730 [Citrus sinensis]
orange1.1t01718	1632	0.36	21.525	5.90187	Up	gi|985469150|ref|XP_006492367.2|/0/PREDICTED: probable glycerol-3-phosphate acyltransferase 3 [Citrus sinensis]
Cs5g30570	301.25	25.975	63.48	1.28918	Up	gi|567902932|ref|XP_006443954.1|/9.76297e-30/hypothetical protein CICLE_v10022979mg [Citrus clementina]
Cs3g16290	348	37.265	17.895	-1.05826	Down	gi|567882205|ref|XP_006433661.1|/1.26845e-45/hypothetical protein CICLE_v10002882mg [Citrus clementina]
Cs1g17250	1555.56	17.835	4.785	-1.89812	Down	gi|568822949|ref|XP_006465887.1|/0/PREDICTED: transmembrane protein 87A isoform X1 [Citrus sinensis]
Cs7g25370	1368	22.5	5.31	-2.08314	Down	gi|641829221|gb|KDO48345.1|/0/hypothetical protein CISIN_1g012837mg [Citrus sinensis]
Cs1g07040	1077	14.385	1.735	-3.05156	Down	gi|567919790|ref|XP_006451901.1|/0/hypothetical protein CICLE_v10007637mg [Citrus clementina]
Cs2g20640	1416.82	122.445	31.555	-1.95619	Down	gi|641809659|gb|KDO36784.1|/0/hypothetical protein CISIN_1g009301mg [Citrus sinensis]
Cs3g03430	2523	28.635	11.985	-1.25655	Down	gi|568833638|ref|XP_006470989.1|/0/PREDICTED: pentatricopeptide repeat-containing protein At1g10270 [Citrus sinensis]
Cs7g11660	1524	21.07	8.79	-1.26126	Down	gi|568861476|ref|XP_006484228.1|/0/PREDICTED: putative pentatricopeptide repeat-containing protein At1g26500 [Citrus sinensis]
Cs3g19760	1461	22.75	49.255	1.1144	Up	gi|641861926|gb|KDO80613.1|/0/hypothetical protein CISIN_1g011407mg [Citrus sinensis]
Cs9g04250	3225	30.67	12.155	-1.33528	Down	gi|985464237|ref|XP_015389047.1|/0/PREDICTED: putative E3 ubiquitin-protein ligase LIN-1 isoform X3 [Citrus sinensis]
orange1.1t03941	315	4.78	28.37	2.56928	Up	gi|567856854|ref|XP_006421110.1|/1.46664e-06/hypothetical protein CICLE_v10006368mg [Citrus clementina]
Cs1g21690	903	38.745	11.195	-1.79116	Down	gi|568824154|ref|XP_006466467.1|/3.8373e-158/PREDICTED: GTP-binding protein At2g22870 [Citrus sinensis]
Cs1g15320	1836	36.395	14.035	-1.37471	Down	gi|568822431|ref|XP_006465634.1|/0/PREDICTED: protein NRT1/ PTR FAMILY 1.2 [Citrus sinensis]
Cs2g19930	1195.43	6.14	23.13	1.91345	Up	gi|567910823|ref|XP_006447725.1|/0/hypothetical protein CICLE_v10015492mg [Citrus clementina]
Cs2g04490	297	0.665	9.835	3.8865	Up	gi|568826503|ref|XP_006467611.1|/1.12987e-38/PREDICTED: uncharacterized protein LOC102627023 [Citrus sinensis]
Cs2g15220	750	10.845	3.575	-1.60101	Down	gi|985434700|ref|XP_015382721.1|/3.0709e-125/PREDICTED: uncharacterized protein LOC107175629 [Citrus sinensis]
Cs8g07510	1208.34	35.445	75.61	1.09299	Up	gi|568867875|ref|XP_006487255.1|/0/PREDICTED: uncharacterized protein LOC102615842 [Citrus sinensis]
Cs7g31320	1346.21	32.335	10.27	-1.65466	Down	gi|567886358|ref|XP_006435701.1|/0/hypothetical protein CICLE_v10031413mg [Citrus clementina]
Cs5g31180	630	951.02	340.26	-1.48284	Down	gi|567903130|ref|XP_006444053.1|/8.83403e-95/hypothetical protein CICLE_v10022248mg [Citrus clementina]
Cs3g25940	1575	57.285	8.5	-2.75262	Down	gi|568839334|ref|XP_006473639.1|/0/PREDICTED: endoglucanase 10-like [Citrus sinensis]
Cs7g13530	993	14.19	0.365	-5.28083	Down	gi|641851011|gb|KDO69882.1|/8.67287e-178/hypothetical protein CISIN_1g039410mg, partial [Citrus sinensis]
Cs3g03950	903	13.375	1.83	-2.86962	Down	gi|985438059|ref|XP_006471040.2|/2.7692e-132/PREDICTED: homogentisate phytyltransferase 1, chloroplastic-like [Citrus sinensis]
Cs2g17080	924	142.85	6.005	-4.57219	Down	gi|568829824|ref|XP_006469216.1|/3.55735e-98/PREDICTED: 21 kDa protein-like [Citrus sinensis]
Cs8g08620	1602	6.245	17.4	1.47831	Up	gi|568868123|ref|XP_006487364.1|/0/PREDICTED: cytochrome P450 84A1-like [Citrus sinensis]
orange1.1t00327	540	17.09	73.8	2.11047	Up	gi|567905230|ref|XP_006445103.1|/4.65159e-87/hypothetical protein CICLE_v10023577mg [Citrus clementina]
orange1.1t04316	1476	131.03	22.56	-2.53806	Down	gi|568883883|ref|XP_006494671.1|/0/PREDICTED: ankyrin-1-like [Citrus sinensis]
Cs6g12390	402.77	1621.81	223.595	-2.85864	Down	gi|568855852|ref|XP_006481510.1|/4.06373e-52/PREDICTED: photosystem I subunit O [Citrus sinensis]
Cs8g14280	537	3.005	12.315	2.03498	Up	gi|567862818|ref|XP_006424063.1|/2.51346e-77/hypothetical protein CICLE_v10029376mg [Citrus clementina]
Cs8g16650	414	45.02	10.18	-2.14483	Down	gi|567863856|ref|XP_006424578.1|/2.52395e-70/hypothetical protein CICLE_v10029550mg [Citrus clementina]
Cs5g30550	2400	33.675	9.385	-1.84325	Down	gi|567902926|ref|XP_006443951.1|/0/hypothetical protein CICLE_v10018911mg [Citrus clementina]
Cs4g09300	876	19.615	4.84	-2.01888	Down	gi|568842012|ref|XP_006474947.1|/6.60764e-168/PREDICTED: uncharacterized protein LOC102622846 [Citrus sinensis]
Cs1g04870	1202.92	5.09	22.69	2.15632	Up	gi|567870497|ref|XP_006427870.1|/0/hypothetical protein CICLE_v10025686mg [Citrus clementina]
Cs9g15750	1611	21.54	8.465	-1.34744	Down	gi|568874192|ref|XP_006490201.1|/0/PREDICTED: tetrahydrocannabinolic acid synthase-like [Citrus sinensis]
Cs9g06620	1575	61.74	192.755	1.64249	Up	gi|567853457|ref|XP_006419892.1|/0/hypothetical protein CICLE_v10004729mg [Citrus clementina]
Cs4g04440	1149.67	81.975	38.775	-1.08006	Down	gi|567922392|ref|XP_006453202.1|/0/hypothetical protein CICLE_v10008332mg [Citrus clementina]
Cs3g18550	480	778.58	237.12	-1.71523	Down	gi|641862219|gb|KDO80906.1|/2.30289e-77/hypothetical protein CISIN_1g031458mg [Citrus sinensis]
Cs2g17000	516	58.9	1.575	-5.22484	Down	gi|568829812|ref|XP_006469210.1|/1.61042e-83/PREDICTED: probable NAD(P)H dehydrogenase subunit CRR3, chloroplastic [Citrus sinensis]
Cs7g06180	1992	16.025	4.84	-1.72725	Down	gi|568859865|ref|XP_006483453.1|/0/PREDICTED: two-component response regulator ARR12 isoform X1 [Citrus sinensis]
Cs1g10500	1587	12.16	0.495	-4.61857	Down	gi|568821386|ref|XP_006465159.1|/0/PREDICTED: cytochrome P450 71A1-like [Citrus sinensis]
Cs2g03780	795	4873.72	361.225	-3.75405	Down	gi|985433317|ref|XP_015382444.1|/2.96265e-153/PREDICTED: chlorophyll a-b binding protein of LHCII type 1 [Citrus sinensis]
Cs1g12420	840.29	262.63	70.125	-1.90503	Down	gi|568821769|ref|XP_006465321.1|/8.6143e-149/PREDICTED: uncharacterized protein LOC102621225 [Citrus sinensis]
Cs9g11690	372	36	14.695	-1.29267	Down	gi|641831609|gb|KDO50663.1|/6.96943e-65/hypothetical protein CISIN_1g033245mg [Citrus sinensis]
Cs4g10720	1596	26.495	73.565	1.4733	Up	gi|568842422|ref|XP_006475148.1|/0/PREDICTED: uncharacterized protein LOC102609098 [Citrus sinensis]
Cs9g06680	1011.82	30.74	6.3	-2.28669	Down	gi|567853477|ref|XP_006419902.1|/0/hypothetical protein CICLE_v10005374mg [Citrus clementina]
Cs3g23860	351	6.425	0.01	-9.32755	Down	gi|985441624|ref|XP_015384275.1|/1.54561e-43/PREDICTED: uncharacterized protein LOC107176374 [Citrus sinensis]
orange1.1t06030	291	18.07	5.17	-1.80536	Down	gi|985473353|ref|XP_015381761.1|/3.4069e-51/PREDICTED: anaphase-promoting complex subunit 6-like isoform X5 [Citrus sinensis]
Cs5g01770	1011	23.41	10.98	-1.09225	Down	gi|568844922|ref|XP_006476329.1|/2.62373e-145/PREDICTED: short-chain dehydrogenase TIC 32, chloroplastic [Citrus sinensis]
Cs4g01990	3123	31.64	10.1	-1.64739	Down	gi|568840138|ref|XP_006474028.1|/0/PREDICTED: cellulose synthase A catalytic subunit 7 [UDP-forming] isoform X2 [Citrus sinensis]
Cs5g27560	657	2.7	12.535	2.21493	Up	gi|567902118|ref|XP_006443547.1|/2.06078e-121/hypothetical protein CICLE_v10022177mg [Citrus clementina]
orange1.1t02747	1128.89	15.13	174.44	3.52725	Up	gi|568880887|ref|XP_006493335.1|/0/PREDICTED: putative aminoacrylate hydrolase RutD [Citrus sinensis]
Cs1g13530	1866	71.75	32.345	-1.14944	Down	gi|985430462|ref|XP_006465406.2|/0/PREDICTED: plastidic ATP/ADP-transporter [Citrus sinensis]
Cs2g23280	718.77	72.69	266.875	1.87634	Up	gi|567909953|ref|XP_006447290.1|/2.46824e-81/hypothetical protein CICLE_v10016466mg [Citrus clementina]
Cs9g08100	537.94	44.32	171.825	1.95491	Up	gi|567853944|ref|XP_006420092.1|/3.00203e-92/hypothetical protein CICLE_v10006002mg [Citrus clementina]
Cs9g11990	2979	21.525	10.475	-1.03906	Down	gi|985465297|ref|XP_015389290.1|/0/PREDICTED: LRR receptor-like serine/threonine-protein kinase GSO2 isoform X10 [Citrus sinensis]
Cs7g11830	726	6.62	0.505	-3.71248	Down	gi|568861511|ref|XP_006484245.1|/1.25678e-136/PREDICTED: uncharacterized protein LOC102621301 [Citrus sinensis]
Cs5g01990	1497	26.13	3.035	-3.10594	Down	gi|568844970|ref|XP_006476353.1|/0/PREDICTED: 3-oxoacyl-[acyl-carrier-protein] synthase I, chloroplastic-like [Citrus sinensis]
Cs2g09900	3183	14.69	2.105	-2.80294	Down	gi|568827980|ref|XP_006468323.1|/0/PREDICTED: probable LRR receptor-like serine/threonine-protein kinase At4g20940 [Citrus sinensis]
Cs3g27780	987	12.705	31.445	1.30743	Up	gi|641866568|gb|KDO85253.1|/7.92923e-107/hypothetical protein CISIN_1g037272mg [Citrus sinensis]
Cs9g14360	591	31.65	1.005	-4.97694	Down	gi|568873961|ref|XP_006490093.1|/1.99538e-103/PREDICTED: 21 kDa protein-like [Citrus sinensis]
Cs6g07490	603	44.805	307.91	2.78078	Up	gi|985453037|ref|XP_006480938.2|/1.77891e-110/PREDICTED: LOW QUALITY PROTEIN: fructokinase-like 1, chloroplastic [Citrus sinensis]
Cs7g32350	480.42	149.135	16.045	-3.21642	Down	gi|567886070|ref|XP_006435557.1|/1.377e-76/hypothetical protein CICLE_v10032838mg [Citrus clementina]
Cs3g07760	2148	17.525	6.03	-1.53918	Down	gi|568834590|ref|XP_006471408.1|/0/PREDICTED: nucleobase-ascorbate transporter 12 [Citrus sinensis]
Cs7g12520	492	2.27	9.32	2.03764	Up	gi|567890505|ref|XP_006437773.1|/2.37651e-75/hypothetical protein CICLE_v10032937mg [Citrus clementina]
orange1.1t03339	792	3.215	11.24	1.80575	Up	gi|568882035|ref|XP_006493847.1|/2.79632e-135/PREDICTED: uncharacterized protein LOC102606846 [Citrus sinensis]
Cs3g14035	64	0.175	5.275	4.91374	Up	-
Cs4g09560	1248	72.325	22.255	-1.70036	Down	gi|567920940|ref|XP_006452476.1|/0/hypothetical protein CICLE_v10008445mg [Citrus clementina]
orange1.1t03871	558	11	1.75	-2.65208	Down	gi|568883139|ref|XP_006494347.1|/4.71833e-85/PREDICTED: prohibitin-3, mitochondrial-like, partial [Citrus sinensis]
Cs6g08260	867	1372.92	545.955	-1.3304	Down	gi|567873533|ref|XP_006429356.1|/1.89109e-159/hypothetical protein CICLE_v10012370mg [Citrus clementina]
orange1.1t03414	762	78.295	13.69	-2.5158	Down	gi|568882212|ref|XP_006493933.1|/7.10026e-109/PREDICTED: early nodulin-like protein 3 [Citrus sinensis]
Cs7g27290	738	2579.43	323.86	-2.99361	Down	gi|567887520|ref|XP_006436282.1|/1.19997e-142/hypothetical protein CICLE_v10032568mg [Citrus clementina]
Cs1g25290	1074	10.08	1.395	-2.85316	Down	gi|568825136|ref|XP_006466943.1|/1.16472e-146/PREDICTED: uncharacterized protein LOC102617718 [Citrus sinensis]
Cs8g18050	453	91.26	11.305	-3.01302	Down	gi|985463041|ref|XP_015388835.1|/3.62277e-45/PREDICTED: histone H2A [Citrus sinensis]
orange1.1t00211	516	42.045	151.82	1.85236	Up	gi|567905624|ref|XP_006445300.1|/1.9595e-97/hypothetical protein CICLE_v10022560mg [Citrus clementina]
Cs9g02520	978	110.255	47.845	-1.2044	Down	gi|568871380|ref|XP_006488866.1|/0/PREDICTED: chitinase-like protein 2 [Citrus sinensis]
Cs4g05300	1218	11.925	41.675	1.80519	Up	gi|567922202|ref|XP_006453107.1|/0/hypothetical protein CICLE_v10008496mg [Citrus clementina]
Cs3g27220	2513.3	93.835	41.26	-1.18538	Down	gi|568839627|ref|XP_006473782.1|/0/PREDICTED: 1,4-alpha-glucan-branching enzyme 1, chloroplastic/amyloplastic-like isoform X3 [Citrus sinensis]
Cs2g07930	1899	15.215	6.02	-1.33766	Down	gi|568827338|ref|XP_006468020.1|/0/PREDICTED: zinc finger MYND domain-containing protein 15 [Citrus sinensis]
Cs2g18560	3468	13.425	2.335	-2.52343	Down	gi|568830178|ref|XP_006469383.1|/0/PREDICTED: homeobox-DDT domain protein RLT3 [Citrus sinensis]
Cs7g24080	2829	37.56	14.335	-1.38966	Down	gi|568864290|ref|XP_006485535.1|/0/PREDICTED: DNA gyrase subunit A, chloroplastic/mitochondrial [Citrus sinensis]
Cs7g11120	825	12.23	30.275	1.3077	Up	gi|568861347|ref|XP_006484165.1|/2.00706e-131/PREDICTED: transcription factor TCP20-like [Citrus sinensis]
Cs1g15980	1823.55	19.62	68.81	1.81029	Up	gi|568822593|ref|XP_006465715.1|/0/PREDICTED: protein CHUP1, chloroplastic [Citrus sinensis]
Cs4g03640	420	29.24	6.99	-2.06458	Down	gi|567922666|ref|XP_006453339.1|/1.66205e-58/hypothetical protein CICLE_v10009829mg [Citrus clementina]
Cs8g06420	285	15.805	6.095	-1.37468	Down	gi|568867646|ref|XP_006487145.1|/3.32761e-38/PREDICTED: protein NUCLEAR FUSION DEFECTIVE 6, chloroplastic/mitochondrial isoform X2 [Citrus sinensis]
orange1.1t04643	597	17.315	1.965	-3.13942	Down	gi|567909977|ref|XP_006447302.1|/2.43946e-80/hypothetical protein CICLE_v10016785mg [Citrus clementina]
Cs2g05230	570	18.73	5.655	-1.72775	Down	gi|568826672|ref|XP_006467694.1|/5.3539e-95/PREDICTED: D-tyrosyl-tRNA(Tyr) deacylase isoform X2 [Citrus sinensis]
Cs2g11140	1652.13	57.345	0.9	-5.9936	Down	gi|568828309|ref|XP_006468486.1|/0/PREDICTED: pentatricopeptide repeat-containing protein At2g35130 [Citrus sinensis]
orange1.1t01027	894	37.41	139.01	1.89369	Up	gi|567871649|ref|XP_006428414.1|/3.19115e-157/hypothetical protein CICLE_v10012332mg [Citrus clementina]
Cs7g30020	1911	5.085	24.805	2.28631	Up	gi|567886720|ref|XP_006435882.1|/0/hypothetical protein CICLE_v10033572mg [Citrus clementina]
orange1.1t03327	954	74.81	25.475	-1.55415	Down	gi|567870817|ref|XP_006428030.1|/1.53946e-152/hypothetical protein CICLE_v10026110mg [Citrus clementina]
Cs2g15680	1251	20.91	96.595	2.20776	Up	gi|568829442|ref|XP_006469032.1|/0/PREDICTED: uncharacterized protein LOC102611541 [Citrus sinensis]
Cs8g17660	3038.22	55.645	13.51	-2.04222	Down	gi|568870046|ref|XP_006488223.1|/0/PREDICTED: 125 kDa kinesin-related protein [Citrus sinensis]
Cs7g12710	2940.68	127.8	332.125	1.37784	Up	gi|568861821|ref|XP_006484398.1|/0/PREDICTED: protein CHUP1, chloroplastic isoform X1 [Citrus sinensis]
Cs3g23100	255	17.975	76.23	2.08437	Up	gi|641865379|gb|KDO84064.1|/1.8762e-33/hypothetical protein CISIN_1g0485412mg, partial [Citrus sinensis]
orange1.1t00291	1053	23.065	3.945	-2.54761	Down	gi|568875836|ref|XP_006490996.1|/1.50762e-168/PREDICTED: UDP-galactose/UDP-glucose transporter 2 isoform X2 [Citrus sinensis]
Cs7g11980	1390.31	22.515	46.685	1.05207	Up	gi|568861539|ref|XP_006484258.1|/0/PREDICTED: uncharacterized protein LOC102625369 isoform X2 [Citrus sinensis]
Cs8g15610	893.51	63.35	29.485	-1.10336	Down	gi|568869591|ref|XP_006488004.1|/2.29857e-158/PREDICTED: E3 ubiquitin-protein ligase MIEL1 [Citrus sinensis]
Cs4g03480	664.53	21.28	4.495	-2.24311	Down	gi|567922734|ref|XP_006453373.1|/8.13419e-133/hypothetical protein CICLE_v10009343mg [Citrus clementina]
Cs1g20090	411	72.415	3.105	-4.54362	Down	gi|992271660|gb|KXG31833.1|/7.64313e-59/hypothetical protein SORBI_003G065000, partial [Sorghum bicolor]
Cs5g01380	1119	21.66	6.34	-1.77248	Down	gi|568844814|ref|XP_006476277.1|/0/PREDICTED: growth-regulating factor 7-like isoform X1 [Citrus sinensis]
Cs1g05480	645	19.73	1.72	-3.51991	Down	gi|567870357|ref|XP_006427800.1|/6.32462e-139/hypothetical protein CICLE_v10026207mg [Citrus clementina]
Cs3g17920	1524	20.505	7.235	-1.50291	Down	gi|568837085|ref|XP_006472561.1|/0/PREDICTED: serine--tRNA ligase, chloroplastic/mitochondrial [Citrus sinensis]
orange1.1t01890	1416	155.29	65.285	-1.25014	Down	gi|568879149|ref|XP_006492539.1|/0/PREDICTED: serine hydroxymethyltransferase 4 [Citrus sinensis]
Cs8g02530	851.15	606.585	194.565	-1.64046	Down	gi|567859860|ref|XP_006422584.1|/8.02542e-163/hypothetical protein CICLE_v10029003mg [Citrus clementina]
Cs8g19710	840.81	36.96	17.3	-1.09519	Down	gi|567864690|ref|XP_006424994.1|/1.79312e-138/hypothetical protein CICLE_v10028916mg [Citrus clementina]
Cs3g12930	1857	18.95	9.055	-1.06541	Down	gi|568835723|ref|XP_006471910.1|/0/PREDICTED: trihelix transcription factor GTL2 [Citrus sinensis]
Cs2g06410	546	120.29	270.705	1.1702	Up	gi|568826972|ref|XP_006467842.1|/3.72795e-92/PREDICTED: uncharacterized protein LOC102614202 [Citrus sinensis]
Cs2g01930	1368.67	7.545	23.855	1.6607	Up	gi|641859810|gb|KDO78500.1|/0/hypothetical protein CISIN_1g011877mg [Citrus sinensis]
orange1.1t01660	546	4.645	30.585	2.71907	Up	gi|567903968|ref|XP_006444472.1|/6.59573e-81/hypothetical protein CICLE_v10022487mg [Citrus clementina]
Cs2g05130	828	47.73	17.69	-1.43196	Down	gi|568826646|ref|XP_006467682.1|/7.17108e-137/PREDICTED: nudix hydrolase 15, mitochondrial isoform X1 [Citrus sinensis]
Cs1g06710	1383	83.91	32.24	-1.37999	Down	gi|568820389|ref|XP_006464703.1|/0/PREDICTED: peptidyl-prolyl cis-trans isomerase CYP37, chloroplastic isoform X1 [Citrus sinensis]
Cs5g07100	2283	27.575	1.175	-4.55263	Down	gi|985447357|ref|XP_015385421.1|/0/PREDICTED: probable inactive leucine-rich repeat receptor-like protein kinase At3g03770 isoform X3 [Citrus sinensis]
orange1.1t01111	1377	6.895	0.39	-4.144	Down	gi|567871807|ref|XP_006428493.1|/0/hypothetical protein CICLE_v10011683mg [Citrus clementina]
Cs3g13950	2541	13.605	5.055	-1.42835	Down	gi|567881563|ref|XP_006433340.1|/0/hypothetical protein CICLE_v10000263mg [Citrus clementina]
orange1.1t03039	354	11.08	43.17	1.96207	Up	gi|641855625|gb|KDO74411.1|/2.7258e-32/hypothetical protein CISIN_1g032769mg [Citrus sinensis]
Cs2g06600	1086.74	114.235	56.44	-1.01721	Down	gi|641857044|gb|KDO75810.1|/4.01803e-157/hypothetical protein CISIN_1g015555mg [Citrus sinensis]
orange1.1t00829	351	976.405	3.69	-8.04772	Down	gi|568877208|ref|XP_006491637.1|/1.40444e-28/PREDICTED: putative cell wall protein [Citrus sinensis]
Cs1g01610	723	14.7	1.185	-3.63286	Down	gi|567871155|ref|XP_006428199.1|/1.42863e-124/hypothetical protein CICLE_v10026269mg [Citrus clementina]
Cs8g15670	843	25.195	7.775	-1.69622	Down	gi|568869603|ref|XP_006488010.1|/4.10759e-103/PREDICTED: protein enabled homolog [Citrus sinensis]
Cs8g09300	876	32.03	2.2	-3.86385	Down	gi|641830967|gb|KDO50040.1|/1.44576e-114/hypothetical protein CISIN_1g019333mg [Citrus sinensis]
Cs5g29910	1893	15.025	2.19	-2.77836	Down	gi|567902734|ref|XP_006443855.1|/0/hypothetical protein CICLE_v10019294mg [Citrus clementina]
Cs1g02920	1311	6.16	19.17	1.63785	Up	gi|568819707|ref|XP_006464387.1|/0/PREDICTED: probable receptor-like protein kinase At5g47070 [Citrus sinensis]
Cs1g01920	6336	23.985	8.16	-1.55549	Down	gi|567871017|ref|XP_006428130.1|/0/hypothetical protein CICLE_v10024684mg [Citrus clementina]
Cs5g28400	486	3.81	49.515	3.7	Up	gi|567860986|ref|XP_006423147.1|/1.41603e-85/hypothetical protein CICLE_v10029451mg [Citrus clementina]
Cs2g28260	1314	101.615	50.555	-1.00719	Down	gi|568832251|ref|XP_006470350.1|/0/PREDICTED: peptidyl-prolyl cis-trans isomerase CYP38, chloroplastic isoform X1 [Citrus sinensis]
Cs1g15190	474	464.495	168.85	-1.45992	Down	gi|568822405|ref|XP_006465621.1|/2.42118e-68/PREDICTED: 30S ribosomal protein S17, chloroplastic [Citrus sinensis]
Cs2g05550	864	10.255	38.465	1.90722	Up	gi|568826746|ref|XP_006467731.1|/6.27003e-147/PREDICTED: uncharacterized protein LOC102609524 isoform X1 [Citrus sinensis]
Cs2g02310	936	23.955	0.195	-6.94071	Down	gi|568825965|ref|XP_006467346.1|/2.0042e-165/PREDICTED: uncharacterized protein LOC102630800 [Citrus sinensis]
Cs4g02080	3030	36.595	2.135	-4.09934	Down	gi|568840170|ref|XP_006474044.1|/0/PREDICTED: DNA-directed RNA polymerase 3, chloroplastic [Citrus sinensis]
Cs3g12960	1401	1.51	18.13	3.58576	Up	gi|567880853|ref|XP_006432985.1|/0/hypothetical protein CICLE_v10001065mg [Citrus clementina]
Cs5g04330	1767	17.795	92.245	2.374	Up	gi|568845614|ref|XP_006476663.1|/0/PREDICTED: protein NRT1/ PTR FAMILY 2.11-like [Citrus sinensis]
Cs2g14500	1139.14	22.62	6.685	-1.7586	Down	gi|568829142|ref|XP_006468889.1|/0/PREDICTED: sialyltransferase-like protein 1 [Citrus sinensis]
Cs7g11140	738.5	217.84	18.78	-3.536	Down	gi|568861353|ref|XP_006484168.1|/5.36396e-95/PREDICTED: photosynthetic NDH subunit of lumenal location 5, chloroplastic [Citrus sinensis]
Cs3g12610	862.76	17.55	6.89	-1.3489	Down	gi|567881263|ref|XP_006433190.1|/4.12392e-160/hypothetical protein CICLE_v10001987mg [Citrus clementina]
Cs7g31800	1309.05	2009.46	5320.12	1.40465	Up	gi|567886240|ref|XP_006435642.1|/0/hypothetical protein CICLE_v10031443mg [Citrus clementina]
orange1.1t03055	948	24.585	99.03	2.01009	Up	gi|567873183|ref|XP_006429181.1|/0/hypothetical protein CICLE_v10012243mg [Citrus clementina]
Cs5g10660	1008.6	40.12	99.21	1.30616	Up	gi|641836610|gb|KDO55573.1|/0/hypothetical protein CISIN_1g017180mg [Citrus sinensis]
Cs6g04060	817.09	24.585	437.525	4.15352	Up	gi|567872625|ref|XP_006428902.1|/5.35737e-114/hypothetical protein CICLE_v10012263mg [Citrus clementina]
orange1.1t00438	859.66	34.705	8.81	-1.97793	Down	gi|567904866|ref|XP_006444921.1|/1.89448e-132/hypothetical protein CICLE_v10021371mg [Citrus clementina]
Cs6g17500	1065	14.985	5.985	-1.3241	Down	gi|568857145|ref|XP_006482127.1|/0/PREDICTED: geranylgeranyl pyrophosphate synthase 7, chloroplastic-like [Citrus sinensis]
Cs7g12340	1455	53.8	112.365	1.06251	Up	gi|568861614|ref|XP_006484295.1|/0/PREDICTED: 6-phosphogluconate dehydrogenase, decarboxylating 3 [Citrus sinensis]
Cs4g05170	1614.78	12.86	27.5	1.09654	Up	gi|567922230|ref|XP_006453121.1|/0/hypothetical protein CICLE_v10007933mg [Citrus clementina]
Cs6g05130	1377	238.19	58.31	-2.0303	Down	gi|568854152|ref|XP_006480697.1|/0/PREDICTED: omega-hydroxypalmitate O-feruloyl transferase [Citrus sinensis]
orange1.1t03999	522.47	15.325	5.96	-1.3625	Down	gi|641836534|gb|KDO55497.1|/1.31802e-79/hypothetical protein CISIN_1g010297mg [Citrus sinensis]
Cs2g25500	210	32.675	10.355	-1.65786	Down	gi|734393656|gb|KHN28289.1|/2.16797e-13/hypothetical protein glysoja_040169 [Glycine soja]
Cs5g13540	3051	29.445	8.52	-1.7891	Down	gi|985447927|ref|XP_015385552.1|/0/PREDICTED: probable LRR receptor-like serine/threonine-protein kinase At1g53430 [Citrus sinensis]
Cs2g02690	2165.98	70.015	28.61	-1.29114	Down	gi|568826051|ref|XP_006467388.1|/0/PREDICTED: calcium permeable stress-gated cation channel 1 [Citrus sinensis]
Cs1g06650	2538	9.725	0.65	-3.90319	Down	gi|641855389|gb|KDO74175.1|/0/hypothetical protein CISIN_1g003139mg [Citrus sinensis]
Cs7g07880	3324.17	19.59	7.94	-1.30291	Down	gi|985456714|ref|XP_015387443.1|/0/PREDICTED: DExH-box ATP-dependent RNA helicase DExH15 chloroplastic [Citrus sinensis]
Cs1g17740	2028	25.795	10.365	-1.31537	Down	gi|568823076|ref|XP_006465948.1|/0/PREDICTED: phospholipid:diacylglycerol acyltransferase 1-like [Citrus sinensis]
Cs5g05350	897	71.435	34.745	-1.03983	Down	gi|568845827|ref|XP_006476767.1|/3.46987e-119/PREDICTED: CASP-like protein 4A3 [Citrus sinensis]
orange1.1t03184	714	25.095	51.14	1.02705	Up	gi|641842248|gb|KDO61155.1|/7.1259e-129/hypothetical protein CISIN_1g037374mg [Citrus sinensis]
orange1.1t03432	273	26.01	5.315	-2.29092	Down	gi|641848144|gb|KDO67022.1|/3.13657e-41/hypothetical protein CISIN_1g0442181mg, partial [Citrus sinensis]
Cs2g28050	1755	17.815	7.75	-1.20082	Down	gi|568832189|ref|XP_006470324.1|/0/PREDICTED: phosphoglucan phosphatase LSF1, chloroplastic isoform X1 [Citrus sinensis]
Cs3g18130	807	5.475	0.08	-6.09672	Down	gi|568838006|ref|XP_006473008.1|/2.35194e-129/PREDICTED: RNA-binding protein 38 [Citrus sinensis]
Cs8g19920	867	195.78	81.415	-1.26587	Down	gi|985463127|ref|XP_015388855.1|/2.33324e-125/PREDICTED: 50S ribosomal protein L4, chloroplastic isoform X2 [Citrus sinensis]
Cs4g17870	876	33.08	13.4	-1.30373	Down	gi|568843913|ref|XP_006475842.1|/4.16766e-146/PREDICTED: SPX domain-containing protein 1 [Citrus sinensis]
Cs2g09430	1593	69.805	31.91	-1.12932	Down	gi|568827841|ref|XP_006468257.1|/0/PREDICTED: protein PLASTID TRANSCRIPTIONALLY ACTIVE 12 [Citrus sinensis]
Cs6g15560	1550.32	37.08	4.875	-2.92717	Down	gi|568856683|ref|XP_006481909.1|/0/PREDICTED: glucomannan 4-beta-mannosyltransferase 9 [Citrus sinensis]
orange1.1t03687	1467	67.02	24.53	-1.45004	Down	gi|641821622|gb|KDO41270.1|/0/hypothetical protein CISIN_1g011325mg [Citrus sinensis]
Cs3g07640	510	21.25	7.36	-1.52969	Down	gi|568834566|ref|XP_006471397.1|/1.00442e-74/PREDICTED: probable DNA double-strand break repair Rad50 ATPase [Citrus sinensis]
Cs8g17530	1265.85	12.755	31.64	1.31069	Up	gi|567864096|ref|XP_006424697.1|/5.88246e-173/hypothetical protein CICLE_v10028876mg [Citrus clementina]
Cs5g29870	825	10.265	41.18	2.00421	Up	gi|567902724|ref|XP_006443850.1|/1.77055e-103/hypothetical protein CICLE_v10021622mg [Citrus clementina]
Cs6g20270	3747	36.765	6.14	-2.58202	Down	gi|568857901|ref|XP_006482502.1|/0/PREDICTED: ABC transporter B family member 15-like [Citrus sinensis]
orange1.1t01702	3052.19	28.795	13.175	-1.12802	Down	gi|568878762|ref|XP_006492355.1|/0/PREDICTED: nodal modulator 3 isoform X2 [Citrus sinensis]
Cs2g06620	459	142.445	312.515	1.13352	Up	gi|568827032|ref|XP_006467872.1|/4.8501e-50/PREDICTED: ctenidin-3-like [Citrus sinensis]
Cs5g34530	4257	27.3	13.395	-1.02721	Down	gi|567902376|ref|XP_006443676.1|/0/hypothetical protein CICLE_v10018498mg [Citrus clementina]
Cs3g24160	1053	17.04	7.435	-1.19652	Down	gi|568838829|ref|XP_006473404.1|/0/PREDICTED: probable transcription factor KAN4 [Citrus sinensis]
Cs9g16630	369	9.56	53.895	2.49507	Up	gi|567858288|ref|XP_006421827.1|/2.84545e-58/hypothetical protein CICLE_v10006227mg [Citrus clementina]
Cs6g06660	1381.2	18.975	59.69	1.65339	Up	gi|568854487|ref|XP_006480857.1|/0/PREDICTED: ribulose bisphosphate carboxylase/oxygenase activase 2, chloroplastic [Citrus sinensis]
orange1.1t05588	225	17.32	76.98	2.15204	Up	gi|985475349|ref|XP_006495474.2|/4.72852e-37/PREDICTED: aquaporin PIP2-2-like [Citrus sinensis]
Cs3g23670	1020	44.595	20.745	-1.10412	Down	gi|985442472|ref|XP_015384401.1|/5.0556e-120/PREDICTED: BRI1 kinase inhibitor 1 [Citrus sinensis]
Cs2g24520	766.84	94.575	32.025	-1.56226	Down	gi|567909705|ref|XP_006447166.1|/1.54023e-116/hypothetical protein CICLE_v10016175mg [Citrus clementina]
Cs2g29980	1377	14.085	31.07	1.14136	Up	gi|568832750|ref|XP_006470589.1|/0/PREDICTED: uncharacterized protein LOC102621074 isoform X1 [Citrus sinensis]
orange1.1t01250	723	164.935	31.465	-2.39008	Down	gi|568877237|ref|XP_006491648.1|/1.02859e-106/PREDICTED: rhodanese-like domain-containing protein 14, chloroplastic isoform X2 [Citrus sinensis]
Cs9g01500	714	23.04	9.43	-1.28881	Down	gi|568871153|ref|XP_006488757.1|/3.19867e-129/PREDICTED: methyltransferase-like protein 13 isoform X1 [Citrus sinensis]
Cs7g31300	744	16.91	7.38	-1.19618	Down	gi|567886362|ref|XP_006435703.1|/1.5977e-134/hypothetical protein CICLE_v10033546mg [Citrus clementina]
Cs3g18690	453	230.74	1449.08	2.65079	Up	gi|568837279|ref|XP_006472653.1|/2.57825e-67/PREDICTED: heavy metal-associated isoprenylated plant protein 26 [Citrus sinensis]
Cs7g02850	786	9.405	44.28	2.23516	Up	gi|567892633|ref|XP_006438837.1|/7.21618e-152/hypothetical protein CICLE_v10032479mg [Citrus clementina]
Cs8g19480	1386	56.945	23.845	-1.25588	Down	gi|567864626|ref|XP_006424962.1|/0/hypothetical protein CICLE_v10028217mg [Citrus clementina]
Cs2g09350	1161	14.025	34.19	1.28557	Up	gi|567878865|ref|XP_006431991.1|/0/hypothetical protein CICLE_v10001469mg [Citrus clementina]
Cs3g25680	2397	44.985	19.585	-1.19969	Down	gi|568839245|ref|XP_006473599.1|/0/PREDICTED: protein ACCUMULATION AND REPLICATION OF CHLOROPLASTS 6, chloroplastic isoform X3 [Citrus sinensis]
Cs4g14040	1452	18.31	7.905	-1.21179	Down	gi|985444517|ref|XP_015384880.1|/0/PREDICTED: LOW QUALITY PROTEIN: glutamate-rich WD repeat-containing protein 1 [Citrus sinensis]
Cs2g19730	2079.24	59.65	12.845	-2.21532	Down	gi|567910879|ref|XP_006447753.1|/0/hypothetical protein CICLE_v10014316mg [Citrus clementina]
Cs2g02570	1541.98	39.645	17.555	-1.17526	Down	gi|567914999|ref|XP_006449813.1|/0/hypothetical protein CICLE_v10014675mg [Citrus clementina]
orange1.1t02236	999	32.195	7.555	-2.09133	Down	gi|703156034|ref|XP_010111359.1|/0/hypothetical protein L484_028016 [Morus notabilis]
orange1.1t00062	777	526.73	154.915	-1.76559	Down	gi|567919276|ref|XP_006451644.1|/3.01191e-94/hypothetical protein CICLE_v10009243mg [Citrus clementina]
Cs1g10540	1584	89.465	10.75	-3.05699	Down	gi|568821395|ref|XP_006465163.1|/0/PREDICTED: cytochrome P450 82C4-like [Citrus sinensis]
Cs5g17830	1269	75.185	35.16	-1.09651	Down	gi|568848872|ref|XP_006478210.1|/0/PREDICTED: elongation factor 1-gamma-like [Citrus sinensis]
Cs5g15430	1110	12.06	26.48	1.13467	Up	gi|985448058|ref|XP_015385586.1|/3.51507e-178/PREDICTED: uncharacterized protein LOC102628137 isoform X2 [Citrus sinensis]
Cs8g19105	630	46.8	3.375	-3.79355	Down	gi|568870387|ref|XP_006488386.1|/3.12745e-108/PREDICTED: tropinone reductase homolog At2g29170-like [Citrus sinensis]
Cs2g21460	1561.68	34.265	87.24	1.34825	Up	gi|567910471|ref|XP_006447549.1|/0/hypothetical protein CICLE_v10014926mg [Citrus clementina]
Cs9g02820	480	936.49	2306.2	1.30018	Up	gi|568871439|ref|XP_006488895.1|/5.11842e-85/PREDICTED: major allergen Pru ar 1-like [Citrus sinensis]
Cs1g12650	492	7.485	27.045	1.85329	Up	gi|568821818|ref|XP_006465345.1|/1.34322e-86/PREDICTED: uncharacterized protein LOC102627694 [Citrus sinensis]
Cs7g11840	2619.38	26.12	6.84	-1.93309	Down	gi|568861513|ref|XP_006484246.1|/0/PREDICTED: nucleolar protein 14 [Citrus sinensis]
Cs7g11420	781.62	66.925	187.42	1.48566	Up	gi|568861415|ref|XP_006484198.1|/3.43252e-93/PREDICTED: PLASMODESMATA CALLOSE-BINDING PROTEIN 3-like [Citrus sinensis]
Cs8g04750	1323	9.375	2.44	-1.94194	Down	gi|568867305|ref|XP_006486979.1|/0/PREDICTED: F-box/kelch-repeat protein At3g23880-like [Citrus sinensis]
Cs5g10130	1107	36.925	77.175	1.06354	Up	gi|568847068|ref|XP_006477362.1|/1.65112e-143/PREDICTED: transcription factor TCP19-like [Citrus sinensis]
Cs6g15570	459	2.735	14.675	2.42375	Up	gi|985454074|ref|XP_015386988.1|/1.31165e-71/PREDICTED: uncharacterized protein LOC107177563 [Citrus sinensis]
Cs9g17230	2618.59	32.615	14.745	-1.14531	Down	gi|568874554|ref|XP_006490380.1|/0/PREDICTED: putative leucine-rich repeat-containing protein DDB_G0290503 [Citrus sinensis]
Cs1g22500	1521	27.775	2.16	-3.68468	Down	gi|568824405|ref|XP_006466592.1|/0/PREDICTED: probable serine/threonine-protein kinase At1g01540 [Citrus sinensis]
Cs5g06120	1059	55.405	25.55	-1.11669	Down	gi|568846081|ref|XP_006476886.1|/0/PREDICTED: serine/threonine-protein kinase HT1 isoform X1 [Citrus sinensis]
Cs5g31570	516	73.525	3.515	-4.38664	Down	gi|985450561|ref|XP_015386226.1|/4.62337e-14/PREDICTED: glycine-rich protein DOT1-like [Citrus sinensis]
Cs6g14640	495	11.83	29.65	1.32558	Up	gi|568856410|ref|XP_006481777.1|/1.06536e-67/PREDICTED: iron-sulfur assembly protein IscA-like 2, mitochondrial [Citrus sinensis]
Cs6g18340	300	11.315	40.67	1.84573	Up	gi|568857307|ref|XP_006482208.1|/9.53568e-38/PREDICTED: non-specific lipid-transfer protein 2-like [Citrus sinensis]
Cs7g02420	1386	11.77	2.745	-2.10024	Down	gi|568858864|ref|XP_006482963.1|/0/PREDICTED: protein IQ-DOMAIN 14 isoform X1 [Citrus sinensis]
Cs9g18660	4452	9.56	49.395	2.36928	Up	gi|568874983|ref|XP_006490591.1|/0/PREDICTED: ABC transporter C family member 10-like [Citrus sinensis]
Cs9g05220	1325.07	12.335	1.55	-2.99242	Down	gi|567853131|ref|XP_006419729.1|/0/hypothetical protein CICLE_v10004839mg [Citrus clementina]
Cs3g27010	1647	45.895	122.895	1.42102	Up	gi|568839572|ref|XP_006473755.1|/0/PREDICTED: 4-coumarate--CoA ligase-like 5 [Citrus sinensis]
orange1.1t02000	1509	82.6	35.35	-1.22443	Down	gi|568879369|ref|XP_006492631.1|/0/PREDICTED: phospho-2-dehydro-3-deoxyheptonate aldolase 2, chloroplastic-like [Citrus sinensis]
Cs5g10080	912	175.125	67.21	-1.38164	Down	gi|568847060|ref|XP_006477358.1|/1.02764e-158/PREDICTED: homeobox protein HD1 [Citrus sinensis]
Cs8g05120	1167	40.47	5.76	-2.81271	Down	gi|568867385|ref|XP_006487018.1|/0/PREDICTED: putative leucine-rich repeat receptor-like serine/threonine-protein kinase At2g24130 [Citrus sinensis]
Cs9g18900	2514	17.01	5.885	-1.53127	Down	gi|567858782|ref|XP_006422074.1|/0/hypothetical protein CICLE_v10004310mg [Citrus clementina]
Cs8g06730	534	29.585	8.705	-1.76495	Down	gi|641826995|gb|KDO46198.1|/7.69161e-71/hypothetical protein CISIN_1g041542mg [Citrus sinensis]
Cs3g24090	1098	91.405	221.53	1.27716	Up	gi|568838803|ref|XP_006473394.1|/0/PREDICTED: thylakoidal processing peptidase 1, chloroplastic-like [Citrus sinensis]
Cs7g27000	336	5.785	17.3	1.58038	Up	gi|641838544|gb|KDO57486.1|/9.52117e-38/hypothetical protein CISIN_1g039158mg [Citrus sinensis]
Cs1g22590	426	36.49	109.475	1.58503	Up	gi|568848596|ref|XP_006478090.1|/2.40559e-73/PREDICTED: caffeic acid 3-O-methyltransferase [Citrus sinensis]
orange1.1t01983	1470	40.395	94.37	1.22415	Up	gi|568879341|ref|XP_006492617.1|/0/PREDICTED: UDP-glycosyltransferase 73C3-like [Citrus sinensis]
Cs3g04890	720	15.54	40.85	1.39435	Up	gi|944058804|gb|KQJ94394.1|/4.25587e-12/hypothetical protein BRADI_3g10280 [Brachypodium distachyon]
orange1.1t02409	1479	21.33	3.105	-2.78022	Down	gi|567871633|ref|XP_006428406.1|/0/hypothetical protein CICLE_v10011571mg [Citrus clementina]
Cs4g03730	867	13.01	4.54	-1.51886	Down	gi|567922628|ref|XP_006453320.1|/2.74342e-142/hypothetical protein CICLE_v10009102mg [Citrus clementina]
Cs7g12440	1230	11.14	35.175	1.6588	Up	gi|568861759|ref|XP_006484367.1|/0/PREDICTED: uncharacterized protein LOC102609778 [Citrus sinensis]
Cs7g29730	696	1282.89	259.255	-2.30695	Down	gi|567886804|ref|XP_006435924.1|/3.46013e-125/hypothetical protein CICLE_v10032642mg [Citrus clementina]
Cs7g08880	303	67.57	29.885	-1.17696	Down	gi|567891621|ref|XP_006438331.1|/2.33609e-44/hypothetical protein CICLE_v10033163mg [Citrus clementina]
Cs3g13440	1608.6	118.86	15.11	-2.97569	Down	gi|567881431|ref|XP_006433274.1|/1.05128e-66/hypothetical protein CICLE_v10000747mg [Citrus clementina]
Cs6g09970	378	57.985	0.01	-12.5015	Down	gi|567873963|ref|XP_006429571.1|/7.39723e-67/hypothetical protein CICLE_v10013114mg [Citrus clementina]
Cs3g05940	2550	9.655	1.565	-2.62511	Down	gi|985438527|ref|XP_015383586.1|/0/PREDICTED: probable disease resistance protein RF9 isoform X2 [Citrus sinensis]
Cs2g02390	1263	37.175	8.435	-2.13987	Down	gi|568825985|ref|XP_006467356.1|/0/PREDICTED: uncharacterized membrane protein At1g16860 [Citrus sinensis]
Cs1g22330	1116	24.63	8.55	-1.52642	Down	gi|568824324|ref|XP_006466552.1|/0/PREDICTED: cyclin-D3-2 [Citrus sinensis]
orange1.1t04058	468	93.22	442.65	2.24746	Up	gi|568883422|ref|XP_006494469.1|/1.12864e-86/PREDICTED: ethylene-responsive transcription factor ERF011 [Citrus sinensis]
Cs4g03940	1137	2.465	16.37	2.73139	Up	gi|567922548|ref|XP_006453280.1|/0/hypothetical protein CICLE_v10008659mg [Citrus clementina]
Cs2g06180	762	34.395	0.935	-5.20109	Down	gi|568826912|ref|XP_006467812.1|/5.64051e-104/PREDICTED: stem-specific protein TSJT1 [Citrus sinensis]
Cs2g03490	1097.32	38.59	6.12	-2.65662	Down	gi|568826234|ref|XP_006467478.1|/0/PREDICTED: uncharacterized protein LOC102617237 isoform X2 [Citrus sinensis]
Cs1g13170	1920	11.735	3.14	-1.90198	Down	gi|568821899|ref|XP_006465379.1|/0/PREDICTED: WD repeat-containing protein 43 [Citrus sinensis]
Cs1g16770	3147	17.095	4.035	-2.08293	Down	gi|568822828|ref|XP_006465828.1|/0/PREDICTED: CCAAT/enhancer-binding protein zeta [Citrus sinensis]
Cs5g18580	468	43.09	0.27	-7.31825	Down	gi|572152880|ref|NP_001275869.1|/3.29148e-78/secretory phospholipase A2 alpha precursor [Citrus sinensis]
Cs1g13160	420	0.01	19.675	10.9421	Up	gi|568821897|ref|XP_006465378.1|/1.99539e-51/PREDICTED: late embryogenesis abundant protein D-7 [Citrus sinensis]
Cs3g17150	1314	40.125	159.245	1.98867	Up	gi|568836861|ref|XP_006472451.1|/0/PREDICTED: protein ECERIFERUM 1 [Citrus sinensis]
Cs3g19780	726	37.38	13.99	-1.41787	Down	gi|568837570|ref|XP_006472796.1|/1.26555e-112/PREDICTED: two-component response regulator ORR9-like isoform X2 [Citrus sinensis]
Cs3g02570	1505.92	25.765	9.275	-1.47399	Down	gi|567855099|ref|XP_006420669.1|/0/hypothetical protein CICLE_v10004714mg [Citrus clementina]
Cs3g24330	1482	10.59	31.11	1.55468	Up	gi|568838884|ref|XP_006473428.1|/0/PREDICTED: protein DETOXIFICATION 33 [Citrus sinensis]
Cs1g21020	3033	44.165	14.905	-1.56711	Down	gi|568823991|ref|XP_006466390.1|/0/PREDICTED: leucine-rich repeat receptor-like serine/threonine-protein kinase BAM1 [Citrus sinensis]
orange1.1t03120	561	16.185	33.655	1.05616	Up	gi|568881557|ref|XP_006493630.1|/5.1343e-79/PREDICTED: cadmium-induced protein AS8 [Citrus sinensis]
Cs7g16390	1176	18.085	1.89	-3.25834	Down	gi|567889480|ref|XP_006437262.1|/1.61137e-176/hypothetical protein CICLE_v10031768mg [Citrus clementina]
Cs3g10560	1044	22.96	7.175	-1.67807	Down	gi|567880815|ref|XP_006432966.1|/0/hypothetical protein CICLE_v10001702mg [Citrus clementina]
Cs9g12370	1098	16.595	638.235	5.26527	Up	gi|568873597|ref|XP_006489920.1|/0/PREDICTED: nuclear transcription factor Y subunit A-1-like [Citrus sinensis]
Cs5g32370	1557	35.305	5.155	-2.77583	Down	gi|568852385|ref|XP_006479858.1|/0/PREDICTED: bifunctional 3-dehydroquinate dehydratase/shikimate dehydrogenase, chloroplastic-like [Citrus sinensis]
Cs6g11290	1384.54	51.47	24.755	-1.05601	Down	gi|567874345|ref|XP_006429762.1|/0/hypothetical protein CICLE_v10011572mg [Citrus clementina]
Cs1g05030	2736	23.27	2.09	-3.4769	Down	gi|567870461|ref|XP_006427852.1|/0/hypothetical protein CICLE_v10024830mg [Citrus clementina]
Cs1g21750	2700	23.35	7.595	-1.6203	Down	gi|568824166|ref|XP_006466473.1|/0/PREDICTED: formin-like protein 6 [Citrus sinensis]
Cs1g14700	1145.31	21.9	10.215	-1.10024	Down	gi|568822301|ref|XP_006465571.1|/0/PREDICTED: aspartate carbamoyltransferase 2, chloroplastic [Citrus sinensis]
Cs5g11140	2157	52.295	22.505	-1.21643	Down	gi|568847341|ref|XP_006477492.1|/0/PREDICTED: DNA gyrase subunit B, chloroplastic/mitochondrial-like isoform X1 [Citrus sinensis]
Cs1g03820	1527	88.34	10.175	-3.11804	Down	gi|567870731|ref|XP_006427987.1|/0/hypothetical protein CICLE_v10025412mg [Citrus clementina]
Cs8g19990	1167	39.165	14.9	-1.39425	Down	gi|568870616|ref|XP_006488495.1|/0/PREDICTED: uncharacterized protein LOC102614196 [Citrus sinensis]
Cs9g02100	501	72.74	571.005	2.97268	Up	gi|568871305|ref|XP_006488830.1|/3.94704e-81/PREDICTED: calmodulin [Citrus sinensis]
Cs5g31090	681	7.26	1.08	-2.74894	Down	gi|568852061|ref|XP_006479699.1|/3.85644e-89/PREDICTED: transcription repressor OFP16-like [Citrus sinensis]
orange1.1t04045	3669	65.625	29.745	-1.1416	Down	gi|568883376|ref|XP_006494446.1|/0/PREDICTED: calponin homology domain-containing protein DDB_G0272472 [Citrus sinensis]
orange1.1t04155	636	9.15	2.035	-2.16874	Down	gi|568883582|ref|XP_006494542.1|/2.07542e-107/PREDICTED: probable 3-beta-hydroxysteroid-Delta(8),Delta(7)-isomerase [Citrus sinensis]
Cs9g04770	315	49.2	218.135	2.14849	Up	gi|567852961|ref|XP_006419644.1|/6.29392e-45/hypothetical protein CICLE_v10006286mg [Citrus clementina]
Cs6g04580	2136	11.225	1.385	-3.01876	Down	gi|568854035|ref|XP_006480641.1|/0/PREDICTED: L-type lectin-domain containing receptor kinase VIII.1 [Citrus sinensis]
Cs6g22380	483	291.505	1.82	-7.32344	Down	gi|641853972|gb|KDO72790.1|/1.76388e-48/hypothetical protein CISIN_1g046993mg [Citrus sinensis]
Cs5g21690	1101	7.165	21.005	1.55169	Up	gi|568849682|ref|XP_006478576.1|/0/PREDICTED: uncharacterized protein LOC102625815 isoform X4 [Citrus sinensis]
orange1.1t00230	1582.36	30.375	9.745	-1.64015	Down	gi|567905568|ref|XP_006445272.1|/0/hypothetical protein CICLE_v10019056mg [Citrus clementina]
Cs3g17190	513	13.085	69.525	2.40962	Up	gi|568836867|ref|XP_006472454.1|/1.2084e-83/PREDICTED: uncharacterized protein LOC102617655 [Citrus sinensis]
Cs3g23960	624	44.13	16.115	-1.45336	Down	gi|568838767|ref|XP_006473376.1|/4.25022e-118/PREDICTED: uncharacterized protein LOC102625523 [Citrus sinensis]
Cs7g32500	754.84	196.92	78.9	-1.31951	Down	gi|567886028|ref|XP_006435536.1|/2.46053e-113/hypothetical protein CICLE_v10032537mg [Citrus clementina]
Cs5g28330	1744.46	127.295	16.215	-2.97277	Down	gi|567861014|ref|XP_006423161.1|/0/hypothetical protein CICLE_v10027967mg [Citrus clementina]
Cs5g10280	864	17.335	6.945	-1.31964	Down	gi|568847128|ref|XP_006477391.1|/8.44465e-91/PREDICTED: BAG family molecular chaperone regulator 1-like [Citrus sinensis]
Cs5g20970	1029	22.22	8.975	-1.30787	Down	gi|568849626|ref|XP_006478548.1|/0/PREDICTED: 2-alkenal reductase (NADP(+)-dependent)-like isoform X1 [Citrus sinensis]
Cs6g10710	1594.63	16.915	7.435	-1.1859	Down	gi|567874191|ref|XP_006429685.1|/0/hypothetical protein CICLE_v10011265mg [Citrus clementina]
Cs2g05600	762	23.405	97.41	2.05725	Up	gi|985433247|ref|XP_006467746.2|/2.68561e-124/PREDICTED: protein DEHYDRATION-INDUCED 19 homolog 4-like [Citrus sinensis]
Cs5g14550	693	186.79	438.63	1.23159	Up	gi|568848242|ref|XP_006477928.1|/5.29916e-118/PREDICTED: heme-binding protein 2 [Citrus sinensis]
Cs6g18300	1749	23.45	52.775	1.17027	Up	gi|568857293|ref|XP_006482201.1|/0/PREDICTED: protein PLASTID MOVEMENT IMPAIRED 2-like [Citrus sinensis]
Cs8g18010	441	1289.77	279.505	-2.20617	Down	gi|568870141|ref|XP_006488268.1|/8.18594e-45/PREDICTED: histone H2B.3 [Citrus sinensis]
Cs1g07670	1848.95	17.855	7.785	-1.19756	Down	gi|568820574|ref|XP_006464789.1|/0/PREDICTED: germinal center kinase 1 isoform X1 [Citrus sinensis]
Cs7g27750	759	25.75	0.245	-6.71565	Down	gi|567887360|ref|XP_006436202.1|/3.9534e-144/hypothetical protein CICLE_v10032535mg [Citrus clementina]
Cs1g16670	2199	37.38	5	-2.90227	Down	gi|567868323|ref|XP_006426784.1|/0/hypothetical protein CICLE_v10024934mg [Citrus clementina]
Cs7g28900	1824	26.075	11.705	-1.15554	Down	gi|567887014|ref|XP_006436029.1|/0/hypothetical protein CICLE_v10030995mg [Citrus clementina]
Cs1g09310	291	27.095	196.865	2.86111	Up	gi|527209902|gb|EPS74511.1|/4.33983e-22/hypothetical protein M569_00228 [Genlisea aurea]
Cs2g18870	1764	45.25	19.71	-1.19899	Down	gi|567911103|ref|XP_006447865.1|/0/hypothetical protein CICLE_v10018333mg [Citrus clementina]
Cs1g21970	2289	134.62	30.995	-2.11879	Down	gi|568824224|ref|XP_006466502.1|/0/PREDICTED: subtilisin-like protease SBT1.7 [Citrus sinensis]
Cs5g24550	573	4.09	0.01	-8.67596	Down	gi|567901284|ref|XP_006443130.1|/1.11225e-92/hypothetical protein CICLE_v10023373mg [Citrus clementina]
Cs7g20260	1077	353.35	41.24	-3.09898	Down	gi|567906873|ref|XP_006445750.1|/0/hypothetical protein CICLE_v10015735mg [Citrus clementina]
orange1.1t01109	757.88	78.97	188.665	1.25645	Up	gi|567871819|ref|XP_006428499.1|/1.67671e-87/hypothetical protein CICLE_v10012505mg [Citrus clementina]
Cs5g24680	966	697.445	246.405	-1.50105	Down	gi|567901320|ref|XP_006443148.1|/3.9805e-172/hypothetical protein CICLE_v10021187mg [Citrus clementina]
Cs6g09440	1110.51	1.8	8.48	2.23607	Up	gi|568855063|ref|XP_006481130.1|/0/PREDICTED: solute carrier family 40 member 1 isoform X2 [Citrus sinensis]
Cs6g17080	1689.8	35.125	6.385	-2.45974	Down	gi|568857038|ref|XP_006482077.1|/0/PREDICTED: pentatricopeptide repeat-containing protein At1g80270, mitochondrial-like [Citrus sinensis]
Cs1g17550	633	987.02	26.215	-5.23461	Down	gi|568823021|ref|XP_006465923.1|/1.3296e-106/PREDICTED: auxin-binding protein ABP19a [Citrus sinensis]
Cs7g18870	936	153.05	71.485	-1.09829	Down	gi|641825563|gb|KDO44830.1|/2.18854e-150/hypothetical protein CISIN_1g0215091mg [Citrus sinensis]
Cs1g11700	1404	21.28	7.44	-1.51612	Down	gi|568821653|ref|XP_006465267.1|/0/PREDICTED: F-box/LRR-repeat protein 14 [Citrus sinensis]
Cs2g05000	1848	7.405	0.355	-4.38261	Down	gi|641859124|gb|KDO77814.1|/0/hypothetical protein CISIN_1g007155mg [Citrus sinensis]
Cs7g25130	462	3.7	13.08	1.82177	Up	-
Cs4g17340	387	26.21	9.46	-1.47021	Down	gi|568843789|ref|XP_006475781.1|/1.24908e-69/PREDICTED: uncharacterized protein LOC102611870 [Citrus sinensis]
Cs3g10060	372	0.01	4.255	8.73302	Up	gi|985465355|ref|XP_015389314.1|/2.03722e-48/PREDICTED: SH3 domain-containing protein 1-like isoform X4 [Citrus sinensis]
Cs7g16090	986.21	23.09	99.12	2.10191	Up	gi|568862596|ref|XP_006484765.1|/0/PREDICTED: random slug protein 5 [Citrus sinensis]
orange1.1t00436	1344	14.45	5.38	-1.42539	Down	gi|567904876|ref|XP_006444926.1|/0/hypothetical protein CICLE_v10020141mg [Citrus clementina]
Cs1g22660	813	31.615	102.89	1.70242	Up	gi|568824433|ref|XP_006466606.1|/4.77386e-154/PREDICTED: heat shock factor protein HSF24 [Citrus sinensis]
Cs3g07240	642	110.125	53.91	-1.03052	Down	gi|567880021|ref|XP_006432569.1|/2.69896e-86/hypothetical protein CICLE_v10002455mg [Citrus clementina]
Cs5g21070	627	58.32	164.255	1.49387	Up	gi|985449143|ref|XP_015385887.1|/7.85839e-112/PREDICTED: 2-alkenal reductase (NADP(+)-dependent)-like [Citrus sinensis]
Cs8g15430	606	9.745	2.24	-2.12116	Down	gi|568869565|ref|XP_006487991.1|/7.99269e-95/PREDICTED: uncharacterized protein At1g08160 [Citrus sinensis]
orange1.1t04173	1614	0.795	9.075	3.51287	Up	gi|568883620|ref|XP_006494558.1|/0/PREDICTED: cannabidiolic acid synthase-like 2 [Citrus sinensis]
Cs4g12950	1506	18.875	0.84	-4.48994	Down	gi|641836894|gb|KDO55852.1|/0/hypothetical protein CISIN_1g010782mg [Citrus sinensis]
orange1.1t02759	960	22.515	72.08	1.67871	Up	gi|568880942|ref|XP_006493354.1|/1.267e-170/PREDICTED: probable WRKY transcription factor 40 [Citrus sinensis]
Cs3g26160	993	12.99	36.135	1.476	Up	gi|568839384|ref|XP_006473664.1|/6.10446e-123/PREDICTED: uncharacterized protein LOC102630528 [Citrus sinensis]
Cs2g05660	1875	64.8	15.875	-2.02924	Down	gi|568826793|ref|XP_006467753.1|/0/PREDICTED: receptor-like protein kinase At3g21340 isoform X1 [Citrus sinensis]
Cs5g04350	1785	5.285	21.52	2.0257	Up	gi|568845620|ref|XP_006476666.1|/0/PREDICTED: protein NRT1/ PTR FAMILY 2.11-like isoform X2 [Citrus sinensis]
orange1.1t02291	381	62.18	0.515	-6.91573	Down	-
Cs3g02330	1812	26.745	55.895	1.06345	Up	gi|568833414|ref|XP_006470889.1|/0/PREDICTED: pentatricopeptide repeat-containing protein At5g13770, chloroplastic-like [Citrus sinensis]
Cs4g05160	1644	50.855	8.935	-2.50885	Down	gi|567922234|ref|XP_006453123.1|/0/hypothetical protein CICLE_v10007919mg [Citrus clementina]
orange1.1t02583	1875	38.43	83.05	1.11175	Up	gi|567888670|ref|XP_006436857.1|/0/hypothetical protein CICLE_v10031167mg [Citrus clementina]
Cs6g07970	849.88	169.075	341.045	1.0123	Up	gi|567873467|ref|XP_006429323.1|/2.91445e-145/hypothetical protein CICLE_v10012384mg [Citrus clementina]
orange1.1t00743	1809	39.42	19.29	-1.03107	Down	gi|568877040|ref|XP_006491562.1|/0/PREDICTED: H/ACA ribonucleoprotein complex subunit 4 [Citrus sinensis]
Cs2g07530	603.94	20.405	8.68	-1.23316	Down	gi|641856796|gb|KDO75562.1|/6.00794e-100/hypothetical protein CISIN_1g029151mg [Citrus sinensis]
Cs4g07750	794.82	35.585	14.12	-1.33353	Down	gi|641855204|gb|KDO73998.1|/1.45401e-152/hypothetical protein CISIN_1g0213191mg, partial [Citrus sinensis]
Cs5g30300	894	47.815	8.25	-2.535	Down	gi|567902836|ref|XP_006443906.1|/7.91495e-132/hypothetical protein CICLE_v10021401mg [Citrus clementina]
Cs1g06020	348	80.55	283.38	1.81478	Up	gi|567920046|ref|XP_006452029.1|/1.64898e-61/hypothetical protein CICLE_v10009963mg [Citrus clementina]
Cs9g04080	960	98.845	16.995	-2.54006	Down	gi|568871746|ref|XP_006489041.1|/0/PREDICTED: bifunctional epoxide hydrolase 2-like [Citrus sinensis]
orange1.1t01676	2862	54.55	27.265	-1.00053	Down	gi|641868313|gb|KDO86997.1|/0/hypothetical protein CISIN_1g002164mg [Citrus sinensis]
Cs2g12550	799.37	264.095	88.26	-1.58123	Down	gi|567912311|ref|XP_006448469.1|/3.46395e-125/hypothetical protein CICLE_v10016274mg [Citrus clementina]
Cs3g22800	930	144.01	47.195	-1.60946	Down	gi|568838486|ref|XP_006473242.1|/7.11555e-163/PREDICTED: carboxymethylenebutenolidase homolog [Citrus sinensis]
orange1.1t00608	651	10.515	22.59	1.10324	Up	gi|567904352|ref|XP_006444664.1|/6.0559e-126/hypothetical protein CICLE_v10022186mg [Citrus clementina]
orange1.1t00623	360	62.985	19.915	-1.66115	Down	gi|641808934|gb|KDO36621.1|/6.38649e-66/hypothetical protein CISIN_1g040344mg [Citrus sinensis]
Cs1g13440	1922.05	18.915	79.135	2.06479	Up	gi|568821950|ref|XP_006465404.1|/0/PREDICTED: uncharacterized protein LOC102621513 isoform X2 [Citrus sinensis]
Cs7g25010	825	50.21	181.695	1.85547	Up	gi|985459120|ref|XP_015388004.1|/1.21201e-144/PREDICTED: caffeic acid 3-O-methyltransferase-like [Citrus sinensis]
Cs9g18650	4323	2.115	13.52	2.67637	Up	gi|568874983|ref|XP_006490591.1|/0/PREDICTED: ABC transporter C family member 10-like [Citrus sinensis]
Cs1g14830	2403	32.035	8.38	-1.93463	Down	gi|568822334|ref|XP_006465587.1|/0/PREDICTED: G-type lectin S-receptor-like serine/threonine-protein kinase At1g67520 [Citrus sinensis]
Cs4g07100	708	245.86	81.295	-1.5966	Down	gi|568841501|ref|XP_006474697.1|/7.73536e-128/PREDICTED: uncharacterized protein LOC102630338 [Citrus sinensis]
Cs7g30680	1380	34.215	12.005	-1.51099	Down	gi|567886548|ref|XP_006435796.1|/0/hypothetical protein CICLE_v10031427mg [Citrus clementina]
Cs6g11900	849	832.8	168.435	-2.30578	Down	gi|567872355|ref|XP_006428767.1|/7.98872e-100/hypothetical protein CICLE_v10012331mg [Citrus clementina]
orange1.1t00643	1047	113.57	33.845	-1.74657	Down	gi|568876890|ref|XP_006491502.1|/0/PREDICTED: glucan endo-1,3-beta-glucosidase, basic isoform-like [Citrus sinensis]
Cs9g03580	486	64.555	2.455	-4.71673	Down	gi|568871672|ref|XP_006489006.1|/1.15838e-87/PREDICTED: major allergen Pru ar 1 [Citrus sinensis]
Cs2g05930	822	101.685	28.285	-1.846	Down	gi|568827757|ref|XP_006468215.1|/1.04771e-47/PREDICTED: non-classical arabinogalactan protein 31 [Citrus sinensis]
Cs2g20400	1062	379.585	37.325	-3.34621	Down	gi|567910719|ref|XP_006447673.1|/0/hypothetical protein CICLE_v10015770mg [Citrus clementina]
Cs2g27330	327	13.53	35.205	1.37962	Up	gi|568832007|ref|XP_006470236.1|/4.91364e-50/PREDICTED: uncharacterized protein LOC102616747 [Citrus sinensis]
Cs1g18140	1579.01	19.915	2.24	-3.15228	Down	gi|568823222|ref|XP_006466018.1|/0/PREDICTED: chaperonin CPN60-like 2, mitochondrial [Citrus sinensis]
Cs4g15760	1386	55.105	23.725	-1.21578	Down	gi|568843434|ref|XP_006475612.1|/0/PREDICTED: uncharacterized protein LOC102613449 [Citrus sinensis]
Cs3g04900	1611	25.315	4.69	-2.43233	Down	gi|568833968|ref|XP_006471131.1|/0/PREDICTED: cannabidiolic acid synthase-like 2 [Citrus sinensis]
orange1.1t04497	1263	352.045	27.78	-3.66364	Down	gi|568884248|ref|XP_006494826.1|/0/PREDICTED: D-3-phosphoglycerate dehydrogenase 2, chloroplastic-like [Citrus sinensis]
Cs6g10780	387	44.365	20.545	-1.11063	Down	gi|567874207|ref|XP_006429693.1|/1.10189e-41/hypothetical protein CICLE_v10013226mg [Citrus clementina]
Cs8g20740	741	199.85	2.305	-6.43801	Down	gi|567864996|ref|XP_006425147.1|/1.0729e-125/hypothetical protein CICLE_v10029146mg [Citrus clementina]
Cs7g31120	579	10.655	2.04	-2.38489	Down	gi|985460102|ref|XP_015388194.1|/1.82531e-98/PREDICTED: DNA replication complex GINS protein PSF3 [Citrus sinensis]
Cs5g28920	2220	10.1	2.28	-2.14725	Down	gi|567902442|ref|XP_006443709.1|/0/hypothetical protein CICLE_v10018935mg [Citrus clementina]
Cs1g14980	1976.32	53.89	26.37	-1.03112	Down	gi|568822363|ref|XP_006465600.1|/0/PREDICTED: kinesin-13A isoform X2 [Citrus sinensis]
orange1.1t00305	1911	23.2	9.14	-1.34386	Down	gi|567905324|ref|XP_006445150.1|/0/hypothetical protein CICLE_v10019272mg [Citrus clementina]
Cs5g01840	1966.33	222.62	78.885	-1.49676	Down	gi|568844938|ref|XP_006476337.1|/0/PREDICTED: luminal-binding protein 5 [Citrus sinensis]
Cs4g09555	98	64.855	26.415	-1.29586	Down	gi|567920942|ref|XP_006452477.1|/7.56508e-11/hypothetical protein CICLE_v10010112mg [Citrus clementina]
Cs2g15070	1800	81.995	23.995	-1.7728	Down	gi|568829314|ref|XP_006468968.1|/0/PREDICTED: pentatricopeptide repeat-containing protein At3g59040 [Citrus sinensis]
Cs8g19140	1290	40.965	203.125	2.3099	Up	gi|568870400|ref|XP_006488392.1|/0/PREDICTED: probable protein phosphatase 2C 24 [Citrus sinensis]
Cs3g27760	1649.23	22.98	53.435	1.21741	Up	gi|641866561|gb|KDO85246.1|/0/hypothetical protein CISIN_1g011423mg [Citrus sinensis]
orange1.1t00484	1110	40.635	135.45	1.73697	Up	gi|567904746|ref|XP_006444861.1|/0/hypothetical protein CICLE_v10020704mg [Citrus clementina]
Cs2g03840	948	6.84	53.685	2.97245	Up	gi|641859410|gb|KDO78100.1|/9.60545e-131/hypothetical protein CISIN_1g021142mg [Citrus sinensis]
Cs4g12970	402	32.855	10.485	-1.64779	Down	gi|567918666|ref|XP_006451339.1|/4.81883e-74/hypothetical protein CICLE_v10009871mg [Citrus clementina]
Cs5g14470	342	33.44	16.49	-1.01998	Down	gi|641821823|gb|KDO41439.1|/2.96837e-07/hypothetical protein CISIN_1g0487862mg, partial [Citrus sinensis]
Cs7g16430	1308	17.63	80.62	2.19311	Up	gi|568862669|ref|XP_006484799.1|/0/PREDICTED: uncharacterized protein LOC102612493 [Citrus sinensis]
Cs2g12820	3303	103.47	37.575	-1.46137	Down	gi|641858214|gb|KDO76936.1|/0/hypothetical protein CISIN_1g000881mg [Citrus sinensis]
Cs1g10560	1061.84	23.085	9.85	-1.22876	Down	gi|568821399|ref|XP_006465165.1|/7.48222e-168/PREDICTED: metal tolerance protein C4 [Citrus sinensis]
Cs8g13740	432	5.705	18.08	1.6641	Up	gi|568869144|ref|XP_006487793.1|/1.06984e-81/PREDICTED: pathogenesis-related protein PR-4A [Citrus sinensis]
Cs8g16840	747	64.685	12.105	-2.41783	Down	gi|568869846|ref|XP_006488128.1|/1.21158e-81/PREDICTED: fasciclin-like arabinogalactan protein 12 [Citrus sinensis]
Cs1g19680	1287	43.795	87.945	1.00584	Up	gi|568823676|ref|XP_006466236.1|/0/PREDICTED: uncharacterized protein LOC102616139 [Citrus sinensis]
Cs5g27530	1404	11.835	33.935	1.51971	Up	gi|567902112|ref|XP_006443544.1|/0/hypothetical protein CICLE_v10020030mg [Citrus clementina]
Cs5g33540	1005	88.825	13.92	-2.67381	Down	gi|985450365|ref|XP_015386177.1|/4.42147e-153/PREDICTED: ethylene-responsive transcription factor ERF073-like [Citrus sinensis]
Cs6g05690	1595.36	37.705	15.625	-1.2709	Down	gi|568854254|ref|XP_006480746.1|/0/PREDICTED: uncharacterized protein LOC102621289 isoform X3 [Citrus sinensis]
orange1.1t02075	372	3.1	21.14	2.76964	Up	gi|567907097|ref|XP_006445862.1|/1.61794e-37/hypothetical protein CICLE_v10017191mg [Citrus clementina]
Cs6g06160	786	439.475	203.485	-1.11086	Down	gi|567872949|ref|XP_006429064.1|/1.61507e-135/hypothetical protein CICLE_v10012502mg [Citrus clementina]
orange1.1t04070	1119	13.29	4.725	-1.49195	Down	gi|568883454|ref|XP_006494485.1|/0/PREDICTED: cysteine proteinase COT44 [Citrus sinensis]
Cs4g06670	1623	106.29	4.355	-4.60919	Down	gi|568841219|ref|XP_006474557.1|/0/PREDICTED: probable pectinesterase/pectinesterase inhibitor 12 [Citrus sinensis]
Cs6g19470	1914	6.99	0.4	-4.12722	Down	gi|568857705|ref|XP_006482405.1|/0/PREDICTED: ABC transporter G family member 14 [Citrus sinensis]
Cs5g01260	1299	92.625	259.24	1.48481	Up	gi|568844795|ref|XP_006476268.1|/0/PREDICTED: uncharacterized protein LOC102627263 [Citrus sinensis]
orange1.1t00804	456	23.7	90.495	1.93295	Up	gi|567909981|ref|XP_006447304.1|/5.69676e-83/hypothetical protein CICLE_v10017070mg [Citrus clementina]
Cs7g10720	1227	34.4	86.545	1.33104	Up	gi|568861211|ref|XP_006484099.1|/0/PREDICTED: F-box protein At1g67340 [Citrus sinensis]
Cs8g12020	960	11.12	0.695	-4	Down	gi|568868839|ref|XP_006487657.1|/1.43681e-178/PREDICTED: probable xyloglucan endotransglucosylase/hydrolase protein B isoform X1 [Citrus sinensis]
Cs3g15580	1713	13.475	5.05	-1.41593	Down	gi|568836438|ref|XP_006472251.1|/0/PREDICTED: pentatricopeptide repeat-containing protein At3g02650, mitochondrial isoform X1 [Citrus sinensis]
Cs2g14240	870	10.39	28.71	1.46636	Up	gi|567909315|ref|XP_006446971.1|/3.84343e-152/hypothetical protein CICLE_v10016142mg [Citrus clementina]
Cs5g07230	1515	4.385	18.9	2.10774	Up	gi|568846362|ref|XP_006477025.1|/0/PREDICTED: cytochrome P450 94B3-like [Citrus sinensis]
Cs3g02100	1476	6.175	19.81	1.68172	Up	gi|568833394|ref|XP_006470882.1|/0/PREDICTED: transcription factor bHLH111 [Citrus sinensis]
Cs5g03410	1383	12.58	29.985	1.25311	Up	gi|568845360|ref|XP_006476541.1|/0/PREDICTED: uncharacterized protein LOC102626793 [Citrus sinensis]
Cs3g06690	2057.18	17.17	3.3	-2.37935	Down	gi|568834307|ref|XP_006471277.1|/0/PREDICTED: CO(2)-response secreted protease-like [Citrus sinensis]
Cs5g06670	1020.78	22.64	8.96	-1.3373	Down	gi|641850504|gb|KDO69376.1|/9.18715e-160/hypothetical protein CISIN_1g017771mg [Citrus sinensis]
Cs2g05790	921	296.16	114.93	-1.36562	Down	gi|568826827|ref|XP_006467770.1|/1.38134e-118/PREDICTED: 30S ribosomal protein S5, chloroplastic [Citrus sinensis]
Cs2g23070	908.06	73.555	30.26	-1.28141	Down	gi|567910107|ref|XP_006447367.1|/0/hypothetical protein CICLE_v10015950mg [Citrus clementina]
orange1.1t02321	1584	3.325	10.515	1.66102	Up	gi|568880014|ref|XP_006492936.1|/0/PREDICTED: ABC transporter G family member 15-like isoform X1 [Citrus sinensis]
Cs7g15400	1637.98	29.215	9.055	-1.68992	Down	gi|567889757|ref|XP_006437399.1|/0/hypothetical protein CICLE_v10031158mg [Citrus clementina]
Cs5g28270	204	181.035	18.02	-3.3286	Down	gi|567861030|ref|XP_006423169.1|/3.13365e-28/hypothetical protein CICLE_v10029754mg [Citrus clementina]
Cs2g04530	495.98	7.045	0.01	-9.46046	Down	gi|568826511|ref|XP_006467615.1|/3.98452e-86/PREDICTED: uncharacterized protein LOC102628187 isoform X1 [Citrus sinensis]
orange1.1t02509	1893	55.86	118.195	1.08128	Up	gi|568880464|ref|XP_006493139.1|/0/PREDICTED: ankyrin repeat-containing protein At5g02620 [Citrus sinensis]
Cs3g10580	864	19.21	44.09	1.19859	Up	gi|567880811|ref|XP_006432964.1|/1.17974e-153/hypothetical protein CICLE_v10001749mg [Citrus clementina]
Cs9g06670	771	12.205	26.065	1.09464	Up	gi|567853473|ref|XP_006419900.1|/8.2228e-145/hypothetical protein CICLE_v10005687mg [Citrus clementina]
Cs3g23090	1788	37.635	13.935	-1.43336	Down	gi|568838539|ref|XP_006473268.1|/0/PREDICTED: D-3-phosphoglycerate dehydrogenase 3, chloroplastic-like [Citrus sinensis]
Cs3g17230	2078.02	57.17	127.925	1.16197	Up	gi|568836887|ref|XP_006472464.1|/0/PREDICTED: mechanosensitive ion channel protein 3, chloroplastic-like isoform X3 [Citrus sinensis]
Cs2g12010	569.23	71.105	20.345	-1.80528	Down	gi|568828543|ref|XP_006468602.1|/2.71207e-57/PREDICTED: plasma membrane-associated cation-binding protein 1 [Citrus sinensis]
Cs3g20300	510	21.375	367.035	4.10192	Up	gi|568837722|ref|XP_006472872.1|/5.69022e-78/PREDICTED: probable calcium-binding protein CML44 [Citrus sinensis]
Cs4g19410	2133	22.345	10.42	-1.1006	Down	gi|567917382|ref|XP_006450697.1|/0/hypothetical protein CICLE_v10007610mg [Citrus clementina]
Cs2g22820	252	84.975	38.86	-1.12875	Down	gi|567910151|ref|XP_006447389.1|/1.18137e-27/hypothetical protein CICLE_v10017345mg [Citrus clementina]
Cs5g11770	630	332.62	64.35	-2.36986	Down	gi|568847674|ref|XP_006477657.1|/1.6325e-48/PREDICTED: PLASMODESMATA CALLOSE-BINDING PROTEIN 3 [Citrus sinensis]
Cs7g27200	1302	17.87	0.895	-4.31951	Down	gi|567887544|ref|XP_006436294.1|/0/hypothetical protein CICLE_v10031308mg [Citrus clementina]
Cs5g26580	2082	122.545	30.24	-2.01878	Down	gi|147768692|emb|CAN71659.1|/0/hypothetical protein VITISV_016184 [Vitis vinifera]
Cs7g02360	1494	24.995	4.975	-2.32887	Down	gi|568858842|ref|XP_006482952.1|/0/PREDICTED: serine carboxypeptidase-like 40 [Citrus sinensis]
Cs1g23090	1384.65	55.87	14.115	-1.98484	Down	gi|567866401|ref|XP_006425823.1|/0/hypothetical protein CICLE_v10025326mg [Citrus clementina]
Cs7g21670	1290	31.21	14.095	-1.14682	Down	gi|567888072|ref|XP_006436558.1|/0/hypothetical protein CICLE_v10031613mg [Citrus clementina]
Cs8g05330	703.78	46.75	109.905	1.23322	Up	gi|641840859|gb|KDO59776.1|/5.26488e-82/hypothetical protein CISIN_1g026712mg [Citrus sinensis]
orange1.1t02937	1821	6.395	0.39	-4.0354	Down	gi|568881271|ref|XP_006493505.1|/0/PREDICTED: uncharacterized protein LOC102615883 [Citrus sinensis]
Cs6g15320	2472	88.53	6.955	-3.67004	Down	gi|568856518|ref|XP_006481828.1|/0/PREDICTED: 1,4-alpha-glucan-branching enzyme 2-2, chloroplastic/amyloplastic isoform X1 [Citrus sinensis]
Cs5g24950	1071	223.4	71.095	-1.65181	Down	gi|567901434|ref|XP_006443205.1|/0/hypothetical protein CICLE_v10020828mg [Citrus clementina]
Cs2g03990	3372	20.745	2.805	-2.88669	Down	gi|568826360|ref|XP_006467541.1|/0/PREDICTED: phytochrome E isoform X1 [Citrus sinensis]
Cs1g26070	381	32.24	82.875	1.36209	Up	gi|568825314|ref|XP_006467026.1|/6.66732e-71/PREDICTED: uncharacterized protein At4g08330, chloroplastic [Citrus sinensis]
Cs6g17180	1752.93	26.235	12.5	-1.06956	Down	gi|568857062|ref|XP_006482089.1|/0/PREDICTED: uncharacterized protein LOC102617976 [Citrus sinensis]
Cs5g32120	2564.15	43.605	21.325	-1.03195	Down	gi|567903378|ref|XP_006444177.1|/0/hypothetical protein CICLE_v10018690mg [Citrus clementina]
Cs6g04940	1869	15.875	4.53	-1.80917	Down	gi|567872559|ref|XP_006428869.1|/0/hypothetical protein CICLE_v10011300mg [Citrus clementina]
Cs2g05830	2795.63	78.49	28.265	-1.47349	Down	gi|641858916|gb|KDO77606.1|/0/hypothetical protein CISIN_1g001829mg [Citrus sinensis]
Cs2g09160	1626	2.395	24.255	3.34018	Up	gi|567878837|ref|XP_006431977.1|/0/hypothetical protein CICLE_v10000788mg [Citrus clementina]
Cs6g21110	3498.35	26.485	7.16	-1.88714	Down	gi|568858069|ref|XP_006482578.1|/0/PREDICTED: ABC transporter B family member 19 [Citrus sinensis]
Cs2g08800	1985.33	73.655	25.41	-1.53539	Down	gi|568827561|ref|XP_006468123.1|/0/PREDICTED: pyrophosphate-energized membrane proton pump 2 [Citrus sinensis]
orange1.1t03119	696	103.35	239.295	1.21125	Up	gi|567880047|ref|XP_006432582.1|/1.07561e-126/hypothetical protein CICLE_v10002362mg [Citrus clementina]
Cs7g23795	57	47.84	19.75	-1.27636	Down	-
Cs2g18820	2193.52	16.53	5.87	-1.49365	Down	gi|568830212|ref|XP_006469397.1|/0/PREDICTED: subtilisin-like protease SBT5.3 isoform X1 [Citrus sinensis]
Cs7g08620	1935	54.615	3.215	-4.08641	Down	gi|568860688|ref|XP_006483847.1|/0/PREDICTED: probable polygalacturonase non-catalytic subunit JP650 [Citrus sinensis]
Cs3g25410	2260.24	223.64	58.11	-1.94432	Down	gi|568839189|ref|XP_006473573.1|/0/PREDICTED: beta-galactosidase 5 [Citrus sinensis]
Cs3g24930	924	5.865	0.01	-9.19599	Down	gi|568839063|ref|XP_006473514.1|/1.52882e-133/PREDICTED: zinc-finger homeodomain protein 5 [Citrus sinensis]
Cs1g01460	1323	73.38	13.085	-2.48747	Down	gi|567871115|ref|XP_006428179.1|/6.58918e-153/hypothetical protein CICLE_v10027598mg [Citrus clementina]
Cs6g05740	921	128.565	28.935	-2.15161	Down	gi|567872859|ref|XP_006429019.1|/6.40169e-124/hypothetical protein CICLE_v10012723mg [Citrus clementina]
Cs3g14410	905.01	83.94	194.975	1.21586	Up	gi|567881737|ref|XP_006433427.1|/2.01202e-78/hypothetical protein CICLE_v10002007mg [Citrus clementina]
Cs1g04070	1071	26.31	10.44	-1.33349	Down	gi|567870665|ref|XP_006427954.1|/0/hypothetical protein CICLE_v10025951mg [Citrus clementina]
Cs2g20780	1713.59	127.635	461.035	1.85285	Up	gi|567910631|ref|XP_006447629.1|/0/hypothetical protein CICLE_v10014744mg [Citrus clementina]
Cs2g25040	1151.19	26.615	5.41	-2.29854	Down	gi|567909573|ref|XP_006447100.1|/0/hypothetical protein CICLE_v10015421mg [Citrus clementina]
Cs2g01870	1802.12	10.03	27.325	1.4459	Up	gi|568825857|ref|XP_006467293.1|/0/PREDICTED: uncharacterized protein LOC102616727 [Citrus sinensis]
Cs8g20570	2790	10.375	3.185	-1.70375	Down	gi|568870756|ref|XP_006488564.1|/0/PREDICTED: ethylene-overproduction protein 1 isoform X1 [Citrus sinensis]
Cs4g07340	2298	34.715	6.11	-2.50631	Down	gi|568841552|ref|XP_006474722.1|/0/PREDICTED: subtilisin-like protease SBT1.8 isoform X1 [Citrus sinensis]
orange1.1t00815	789	8.14	0.77	-3.4021	Down	gi|985467884|ref|XP_015389842.1|/3.18308e-123/PREDICTED: secretory carrier-associated membrane protein 1 [Citrus sinensis]
Cs7g11560	1149	8.305	61.515	2.88889	Up	gi|567890793|ref|XP_006437917.1|/1.19628e-160/hypothetical protein CICLE_v10031813mg [Citrus clementina]
Cs7g02040	1188	27.755	11.915	-1.21997	Down	gi|567892897|ref|XP_006438969.1|/2.08923e-177/hypothetical protein CICLE_v10031748mg [Citrus clementina]
Cs2g06800	1875.2	26.565	55.73	1.06893	Up	gi|641856968|gb|KDO75734.1|/0/hypothetical protein CISIN_1g006875mg [Citrus sinensis]
Cs7g10740	806.17	2812.74	895.595	-1.65106	Down	gi|641863215|gb|KDO81901.1|/2.29585e-137/hypothetical protein CISIN_1g024422mg [Citrus sinensis]
Cs4g18570	708	10.315	40.68	1.97958	Up	gi|567917644|ref|XP_006450828.1|/8.55244e-127/hypothetical protein CICLE_v10010166mg [Citrus clementina]
Cs1g19990	507	29.49	14.515	-1.02268	Down	gi|567867397|ref|XP_006426321.1|/3.62824e-61/hypothetical protein CICLE_v10026640mg [Citrus clementina]
Cs1g10240	1314	38.49	11.2	-1.78098	Down	gi|568821342|ref|XP_006465140.1|/0/PREDICTED: 7-dehydrocholesterol reductase [Citrus sinensis]
Cs3g09230	912	93.3	39.79	-1.22947	Down	gi|567880355|ref|XP_006432736.1|/4.93986e-153/hypothetical protein CICLE_v10001973mg [Citrus clementina]
orange1.1t03346	666	41.36	12.54	-1.7217	Down	gi|568882041|ref|XP_006493850.1|/3.51574e-116/PREDICTED: nuclear transcription factor Y subunit B-3-like [Citrus sinensis]
orange1.1t05003	558	48.435	127.93	1.40123	Up	gi|568885132|ref|XP_006495162.1|/1.6704e-98/PREDICTED: protein DETOXIFICATION 20-like [Citrus sinensis]
Cs4g06450	1212	39.255	17.98	-1.12648	Down	gi|985443154|ref|XP_015384543.1|/3.63025e-179/PREDICTED: uncharacterized protein LOC102627931 [Citrus sinensis]
Cs2g08630	1539	16.265	3.015	-2.43154	Down	gi|985432920|ref|XP_015382332.1|/0/PREDICTED: flavonoid 3'-monooxygenase-like [Citrus sinensis]
Cs7g04490	1668.91	27.14	88.83	1.71063	Up	gi|568859456|ref|XP_006483255.1|/0/PREDICTED: protein NRT1/ PTR FAMILY 2.13-like isoform X1 [Citrus sinensis]
Cs8g16310	1986	49.205	8.625	-2.51221	Down	gi|568869726|ref|XP_006488068.1|/0/PREDICTED: receptor-like serine/threonine-protein kinase NCRK isoform X2 [Citrus sinensis]
Cs8g18500	282	40.29	19.435	-1.05176	Down	gi|567864356|ref|XP_006424827.1|/1.76568e-47/hypothetical protein CICLE_v10029679mg [Citrus clementina]
Cs1g12430	1149	16.885	6.735	-1.32599	Down	gi|568821771|ref|XP_006465322.1|/0/PREDICTED: palmitoyl-monogalactosyldiacylglycerol delta-7 desaturase, chloroplastic [Citrus sinensis]
Cs7g20500	816	109.475	34.245	-1.67664	Down	gi|567906805|ref|XP_006445716.1|/7.69347e-144/hypothetical protein CICLE_v10015739mg [Citrus clementina]
Cs5g33380	795	28.105	0.615	-5.5141	Down	gi|568852674|ref|XP_006479997.1|/4.45801e-125/PREDICTED: RING-H2 finger protein ATL64-like [Citrus sinensis]
Cs3g25840	157.44	35.905	10.29	-1.80294	Down	gi|567885171|ref|XP_006435144.1|/5.17459e-23/hypothetical protein CICLE_v10003088mg [Citrus clementina]
Cs9g08530	1449	27.395	4.525	-2.59792	Down	gi|568872756|ref|XP_006489531.1|/0/PREDICTED: uncharacterized protein LOC102620677 [Citrus sinensis]
Cs6g17230	555	58.175	16.81	-1.79108	Down	gi|568857075|ref|XP_006482095.1|/6.52292e-63/PREDICTED: HMG-Y-related protein B-like [Citrus sinensis]
Cs4g19700	987	38.44	12.45	-1.62646	Down	gi|568844384|ref|XP_006476069.1|/1.82799e-103/PREDICTED: U-box domain-containing protein 26 [Citrus sinensis]
Cs5g07920	662.95	25.36	10.34	-1.29432	Down	gi|568846516|ref|XP_006477099.1|/4.38174e-109/PREDICTED: vesicle-associated protein 2-1 [Citrus sinensis]
Cs8g16995	57	8.395	0.01	-9.71339	Down	-
Cs2g31040	342	234.675	8.165	-4.84507	Down	gi|568833009|ref|XP_006470710.1|/5.33489e-57/PREDICTED: protein GAST1-like [Citrus sinensis]
Cs6g21560	2301	6.765	0.23	-4.87838	Down	gi|568858178|ref|XP_006482631.1|/0/PREDICTED: phosphate transporter PHO1 homolog 9 [Citrus sinensis]
Cs2g25150	2056.72	40.975	178.725	2.12493	Up	gi|567909543|ref|XP_006447085.1|/0/hypothetical protein CICLE_v10014341mg [Citrus clementina]
Cs5g07852	621	15.62	5.54	-1.49544	Down	gi|568846494|ref|XP_006477088.1|/1.00393e-103/PREDICTED: expansin-like B1 [Citrus sinensis]
Cs5g28050	882	28.975	83.29	1.52333	Up	gi|567902250|ref|XP_006443613.1|/1.82179e-165/hypothetical protein CICLE_v10021450mg [Citrus clementina]
Cs1g20600	1221.09	27.215	58.955	1.11521	Up	gi|567867227|ref|XP_006426236.1|/4.18906e-155/hypothetical protein CICLE_v10025755mg [Citrus clementina]
Cs5g18500	612	0.205	5.95	4.85919	Up	gi|568849043|ref|XP_006478285.1|/3.01221e-97/PREDICTED: 22.0 kDa heat shock protein [Citrus sinensis]
Cs3g24750	894.83	16.69	359.06	4.42717	Up	gi|568839013|ref|XP_006473490.1|/2.91014e-164/PREDICTED: uncharacterized protein At1g01500 [Citrus sinensis]
orange1.1t03431	798.58	141.595	62.805	-1.17282	Down	gi|567920462|ref|XP_006452237.1|/0/hypothetical protein CICLE_v10008835mg [Citrus clementina]
Cs2g16510	270	25.235	0.995	-4.66459	Down	gi|567861234|ref|XP_006423271.1|/2.61463e-43/hypothetical protein CICLE_v10029663mg [Citrus clementina]
Cs6g13370	519	20.605	72.8	1.82094	Up	gi|568856125|ref|XP_006481639.1|/2.32773e-66/PREDICTED: uncharacterized protein LOC102612483 [Citrus sinensis]
Cs4g19350	282	15.05	4.025	-1.9027	Down	gi|641861154|gb|KDO79842.1|/6.11093e-24/hypothetical protein CISIN_1g034485mg [Citrus sinensis]
Cs6g09910	1131.08	55.425	162.535	1.55214	Up	gi|567873943|ref|XP_006429561.1|/0/hypothetical protein CICLE_v10011970mg [Citrus clementina]
Cs1g03070	621	10.38	2.5	-2.05381	Down	gi|567905920|ref|XP_006445448.1|/3.5624e-109/hypothetical protein CICLE_v10022279mg [Citrus clementina]
Cs3g18160	2082.95	29.12	112.02	1.94367	Up	gi|568837144|ref|XP_006472590.1|/0/PREDICTED: uncharacterized protein LOC102627736 [Citrus sinensis]
Cs5g01760	1539	12.79	1.47	-3.12113	Down	gi|568844920|ref|XP_006476328.1|/0/PREDICTED: methyltransferase-like protein 17, mitochondrial [Citrus sinensis]
Cs5g04230	717	13.83	4.18	-1.72623	Down	gi|568845586|ref|XP_006476652.1|/6.73027e-127/PREDICTED: uncharacterized protein LOC102630949 [Citrus sinensis]
Cs2g17200	1020	11.45	3.065	-1.90139	Down	gi|568829843|ref|XP_006469225.1|/0/PREDICTED: F-box protein SKIP28 [Citrus sinensis]
Cs6g17090	1326	52.815	562.03	3.41163	Up	gi|568857044|ref|XP_006482080.1|/0/PREDICTED: aspartic proteinase PCS1 [Citrus sinensis]
Cs9g18700	903	53.64	25.165	-1.09189	Down	gi|567858818|ref|XP_006422092.1|/1.7825e-155/hypothetical protein CICLE_v10005522mg [Citrus clementina]
Cs9g01760	2037	35.055	207.25	2.56368	Up	gi|568871229|ref|XP_006488793.1|/0/PREDICTED: alkaline/neutral invertase A, mitochondrial [Citrus sinensis]
Cs7g19950	2235.1	14.525	42.94	1.56378	Up	gi|568863379|ref|XP_006485126.1|/0/PREDICTED: uncharacterized protein LOC102610610 isoform X2 [Citrus sinensis]
Cs2g04590	2943	15.415	5.76	-1.42019	Down	gi|568826519|ref|XP_006467619.1|/0/PREDICTED: cellulose synthase A catalytic subunit 8 [UDP-forming] [Citrus sinensis]
Cs6g17600	1146	54.17	14.04	-1.94795	Down	gi|568857165|ref|XP_006482137.1|/0/PREDICTED: probable fructokinase-6, chloroplastic [Citrus sinensis]
Cs3g16810	819	6.93	19.57	1.49772	Up	gi|568836748|ref|XP_006472396.1|/5.94594e-136/PREDICTED: phosphoglycerate mutase-like protein 1 [Citrus sinensis]
Cs7g32150	456	18.57	45.01	1.27727	Up	gi|567886126|ref|XP_006435585.1|/1.56221e-56/hypothetical protein CICLE_v10033996mg [Citrus clementina]
Cs8g06990	2135.15	38.38	15.685	-1.29097	Down	gi|567861084|ref|XP_006423196.1|/0/hypothetical protein CICLE_v10027868mg [Citrus clementina]
Cs5g30640	3135	2.18	10.76	2.30328	Up	gi|567902956|ref|XP_006443966.1|/0/hypothetical protein CICLE_v10018645mg [Citrus clementina]
orange1.1t03271	815.62	36.64	16.725	-1.13141	Down	gi|568881876|ref|XP_006493775.1|/3.61158e-158/PREDICTED: 2-dehydro-3-deoxyphosphooctonate aldolase [Citrus sinensis]
Cs6g07840	1384.99	55.86	16.62	-1.7489	Down	gi|568854731|ref|XP_006480973.1|/0/PREDICTED: sulfoquinovosyl transferase SQD2 [Citrus sinensis]
Cs9g14110	204	19.66	5.53	-1.82991	Down	gi|641809866|gb|KDO36819.1|/9.76386e-22/hypothetical protein CISIN_1g035347mg [Citrus sinensis]
Cs1g15880	564.06	71.6	32.22	-1.152	Down	gi|567868471|ref|XP_006426858.1|/1.33611e-59/hypothetical protein CICLE_v10026542mg [Citrus clementina]
Cs5g23490	649.08	77.465	34.52	-1.16611	Down	gi|567900760|ref|XP_006442868.1|/1.37258e-79/hypothetical protein CICLE_v10021832mg [Citrus clementina]
Cs8g05380	653.08	43.105	97.055	1.17095	Up	gi|641840838|gb|KDO59755.1|/3.47998e-101/hypothetical protein CISIN_1g0129801mg, partial [Citrus sinensis]
Cs7g12140	2943	8.6	1.3	-2.72583	Down	gi|568861573|ref|XP_006484275.1|/0/PREDICTED: DNA-directed RNA polymerase 1B, mitochondrial [Citrus sinensis]
Cs7g23050	747	30.61	4.625	-2.72648	Down	gi|567906879|ref|XP_006445753.1|/9.46727e-127/hypothetical protein CICLE_v10018031mg [Citrus clementina]
Cs1g02860	1434	20.195	7.87	-1.35956	Down	gi|568819692|ref|XP_006464380.1|/0/PREDICTED: protein TRIGALACTOSYLDIACYLGLYCEROL 4, chloroplastic [Citrus sinensis]
Cs3g25460	1593	25.795	8.955	-1.52633	Down	gi|567885049|ref|XP_006435083.1|/0/hypothetical protein CICLE_v10000620mg [Citrus clementina]
Cs6g08440	654	38.66	19.28	-1.00374	Down	gi|568854874|ref|XP_006481041.1|/6.7857e-117/PREDICTED: rhodanese-like domain-containing protein 10 [Citrus sinensis]
Cs6g10800	546	25.4	54.48	1.1009	Up	gi|567874209|ref|XP_006429694.1|/7.0633e-75/hypothetical protein CICLE_v10012897mg [Citrus clementina]
Cs2g05650	396	44.7	7.775	-2.52336	Down	-
Cs2g22200	716.93	432.79	39.04	-3.47064	Down	gi|567910267|ref|XP_006447447.1|/9.51931e-175/hypothetical protein CICLE_v10016129mg [Citrus clementina]
Cs5g27330	1203	19.615	8.8	-1.15638	Down	gi|567902052|ref|XP_006443514.1|/0/hypothetical protein CICLE_v10020467mg [Citrus clementina]
orange1.1t02203	573	3.99	20.675	2.37343	Up	gi|568879781|ref|XP_006492824.1|/1.71596e-93/PREDICTED: dirigent protein 22-like [Citrus sinensis]
Cs9g01250	678	13.145	175.125	3.7358	Up	gi|568871098|ref|XP_006488730.1|/5.35218e-75/PREDICTED: late embryogenesis abundant protein D-29 [Citrus sinensis]
Cs5g33450	1710	111.28	3.96	-4.81255	Down	gi|568852682|ref|XP_006480001.1|/0/PREDICTED: pectinesterase-like [Citrus sinensis]
Cs5g01600	802.74	35.41	13.545	-1.3864	Down	gi|568844870|ref|XP_006476303.1|/7.83272e-138/PREDICTED: uncharacterized protein LOC102612869 [Citrus sinensis]
Cs4g06630	1899	18.305	0.47	-5.28343	Down	gi|572152941|ref|NP_001275846.1|/0/putative thermostable pectinesterase [Citrus sinensis]
orange1.1t01777	1401	14.855	2.47	-2.58837	Down	gi|567904262|ref|XP_006444619.1|/0/hypothetical protein CICLE_v10020035mg [Citrus clementina]
Cs7g17520	543	27.59	10.335	-1.41661	Down	gi|641832859|gb|KDO51884.1|/2.28946e-102/hypothetical protein CISIN_1g030276mg [Citrus sinensis]
Cs5g23110	624	16.42	7.41	-1.14791	Down	gi|567900980|ref|XP_006442978.1|/6.05579e-48/hypothetical protein CICLE_v10022660mg [Citrus clementina]
Cs4g06230	2608.14	44.445	3.095	-3.84401	Down	gi|568841106|ref|XP_006474503.1|/0/PREDICTED: LRR receptor-like serine/threonine-protein kinase ERECTA [Citrus sinensis]
Cs8g06360	502.92	1360.77	188.99	-2.84804	Down	gi|568867630|ref|XP_006487137.1|/9.92659e-43/PREDICTED: glycine-rich RNA-binding protein-like [Citrus sinensis]
Cs2g05690	361.9	2118.72	920.59	-1.20256	Down	gi|641858957|gb|KDO77647.1|/9.52926e-46/hypothetical protein CISIN_1g032874mg [Citrus sinensis]
orange1.1t04488	853.81	620.63	211.605	-1.55236	Down	gi|568884216|ref|XP_006494810.1|/6.02907e-158/PREDICTED: ACT domain-containing protein DS12, chloroplastic isoform X1 [Citrus sinensis]
Cs3g01270	1728	13.765	4.845	-1.50644	Down	gi|568833191|ref|XP_006470795.1|/0/PREDICTED: cinnamoyl-CoA reductase 1-like [Citrus sinensis]
Cs4g06520	686.39	189.15	441.89	1.22416	Up	gi|641854907|gb|KDO73701.1|/4.0317e-163/hypothetical protein CISIN_1g022037mg [Citrus sinensis]
Cs6g13326	252	14.73	145.86	3.30775	Up	gi|568856139|ref|XP_006481645.1|/4.33806e-30/PREDICTED: ABC transporter G family member 22 [Citrus sinensis]
orange1.1t00037	2124	7.58	31.315	2.04658	Up	gi|567919316|ref|XP_006451664.1|/0/hypothetical protein CICLE_v10007736mg [Citrus clementina]
orange1.1t01332	944.21	87.145	41.455	-1.07187	Down	gi|568878083|ref|XP_006492035.1|/0/PREDICTED: glutamyl-tRNA reductase-binding protein, chloroplastic isoform X1 [Citrus sinensis]
Cs2g13900	1422	7.96	1.3	-2.61426	Down	gi|568829036|ref|XP_006468839.1|/0/PREDICTED: double-stranded RNA-binding protein 3 [Citrus sinensis]
Cs8g17980	649.03	62.335	28.715	-1.11824	Down	gi|567864218|ref|XP_006424758.1|/2.34305e-101/hypothetical protein CICLE_v10029259mg [Citrus clementina]
Cs5g07590	786	8.295	1.465	-2.50134	Down	gi|568846439|ref|XP_006477062.1|/5.2164e-111/PREDICTED: novel plant SNARE 11 [Citrus sinensis]
Cs1g21280	1845	13.925	3.79	-1.87741	Down	gi|568824053|ref|XP_006466420.1|/0/PREDICTED: squalene epoxidase 3 [Citrus sinensis]
Cs4g05890	1434	40.72	19.35	-1.0734	Down	gi|568841024|ref|XP_006474462.1|/0/PREDICTED: ankyrin repeat-containing protein At3g12360-like [Citrus sinensis]
Cs3g23410	1155	7.12	0.265	-4.74781	Down	gi|568838617|ref|XP_006473306.1|/0/PREDICTED: heat stress transcription factor B-4 [Citrus sinensis]
Cs8g06810	1619.77	48.07	320.795	2.73844	Up	gi|568867720|ref|XP_006487181.1|/0/PREDICTED: polyol transporter 5-like [Citrus sinensis]
Cs2g06290	766.85	11.27	35.08	1.63816	Up	gi|641857139|gb|KDO75905.1|/4.55815e-111/hypothetical protein CISIN_1g025171mg [Citrus sinensis]
orange1.1t01713	969	10.72	33.97	1.66396	Up	gi|568878770|ref|XP_006492359.1|/2.20077e-162/PREDICTED: probable WRKY transcription factor 23 [Citrus sinensis]
Cs8g02440	1230	33.28	9.715	-1.77637	Down	gi|568866749|ref|XP_006486711.1|/0/PREDICTED: FAD-dependent urate hydroxylase-like isoform X1 [Citrus sinensis]
Cs2g03620	1407	58.015	25.25	-1.20014	Down	gi|568826268|ref|XP_006467495.1|/0/PREDICTED: 3-oxoacyl-[acyl-carrier-protein] synthase I, chloroplastic [Citrus sinensis]
Cs4g11330	996	34.41	0.895	-5.2648	Down	gi|568842595|ref|XP_006475228.1|/6.47925e-165/PREDICTED: (E)-beta-farnesene synthase-like isoform X3 [Citrus sinensis]
Cs5g22920	990	63.66	8.635	-2.88212	Down	gi|567901036|ref|XP_006443006.1|/3.88833e-134/hypothetical protein CICLE_v10021105mg [Citrus clementina]
Cs4g02590	555	56.58	6.505	-3.12067	Down	gi|567922968|ref|XP_006453490.1|/1.30824e-79/hypothetical protein CICLE_v10009640mg [Citrus clementina]
Cs5g19520	870	33.2	12.48	-1.41157	Down	gi|568849256|ref|XP_006478376.1|/2.17738e-155/PREDICTED: uncharacterized protein LOC102615504 [Citrus sinensis]
Cs7g20800	1122	24.475	7.92	-1.62774	Down	gi|567888216|ref|XP_006436630.1|/4.74065e-146/hypothetical protein CICLE_v10031772mg [Citrus clementina]
Cs7g08600	1899	28.37	4.065	-2.80304	Down	gi|567891747|ref|XP_006438394.1|/0/hypothetical protein CICLE_v10030947mg [Citrus clementina]
orange1.1t03684	1521	15.565	82.39	2.40416	Up	gi|568882770|ref|XP_006494182.1|/0/PREDICTED: cytochrome P450 71A26-like [Citrus sinensis]
Cs2g16260	775.41	176.01	84.765	-1.05412	Down	gi|567861294|ref|XP_006423301.1|/1.41988e-138/hypothetical protein CICLE_v10028904mg [Citrus clementina]
orange1.1t04499	1542	87.505	31.525	-1.47287	Down	gi|568884252|ref|XP_006494828.1|/0/PREDICTED: cytochrome P450 71A1-like [Citrus sinensis]
Cs5g14920	795	58.145	130.745	1.16903	Up	gi|568848291|ref|XP_006477949.1|/8.94102e-142/PREDICTED: cytochrome P450 CYP72A219-like isoform X1 [Citrus sinensis]
Cs3g09260	1167	18.285	5.96	-1.61728	Down	gi|567880363|ref|XP_006432740.1|/0/hypothetical protein CICLE_v10001458mg [Citrus clementina]
orange1.1t00093	609	8.58	20.29	1.24172	Up	gi|568875374|ref|XP_006490774.1|/5.06043e-105/PREDICTED: protein C2-DOMAIN ABA-RELATED 4 [Citrus sinensis]
Cs4g13380	834.52	34.57	9.755	-1.82531	Down	gi|568842938|ref|XP_006475385.1|/4.47004e-156/PREDICTED: uncharacterized protein LOC102614441 isoform X2 [Citrus sinensis]
Cs2g03000	876	62.78	29.88	-1.07112	Down	gi|568826118|ref|XP_006467421.1|/9.54141e-167/PREDICTED: putative lactoylglutathione lyase [Citrus sinensis]
Cs7g13250	2769	139.825	17.435	-3.00356	Down	gi|568861951|ref|XP_006484460.1|/0/PREDICTED: alpha-xylosidase 1 [Citrus sinensis]
Cs9g19340	1401	63.925	18.74	-1.77026	Down	gi|567858656|ref|XP_006422011.1|/0/hypothetical protein CICLE_v10004922mg [Citrus clementina]
Cs1g24880	1275	23.83	7.47	-1.6736	Down	gi|985432150|ref|XP_015389884.1|/0/PREDICTED: LRR receptor-like serine/threonine-protein kinase EFR [Citrus sinensis]
Cs2g02740	781.06	68.19	146.96	1.10779	Up	gi|568826073|ref|XP_006467399.1|/1.06334e-129/PREDICTED: proline synthase co-transcribed bacterial homolog protein [Citrus sinensis]
Cs9g13980	1221	92.375	28.41	-1.7011	Down	gi|568873860|ref|XP_006490044.1|/0/PREDICTED: transcription factor bHLH48 [Citrus sinensis]
Cs2g06400	936	47.25	119.815	1.34242	Up	gi|568826970|ref|XP_006467841.1|/7.42815e-136/PREDICTED: dof zinc finger protein DOF1.4 [Citrus sinensis]
Cs7g01430	777	194.49	82.225	-1.24205	Down	gi|568858613|ref|XP_006482842.1|/1.48788e-109/PREDICTED: 30S ribosomal protein 2, chloroplastic [Citrus sinensis]
Cs6g07340	2919	12.465	4.395	-1.50395	Down	gi|568854623|ref|XP_006480921.1|/0/PREDICTED: uncharacterized protein LOC102625271 [Citrus sinensis]
Cs8g12880	2292	27.975	7.465	-1.90592	Down	gi|567900464|ref|XP_006442720.1|/0/hypothetical protein CICLE_v10018972mg [Citrus clementina]
orange1.1t05081	769.14	17.165	7.665	-1.16311	Down	gi|568885269|ref|XP_006495214.1|/1.04855e-97/PREDICTED: uncharacterized protein LOC102622051 isoform X5 [Citrus sinensis]
Cs5g27060	408	758.08	4204.85	2.47163	Up	gi|568850939|ref|XP_006479153.1|/6.12514e-29/PREDICTED: protein SRC1-like [Citrus sinensis]
Cs2g21160	882	23.785	54.975	1.20872	Up	gi|567910545|ref|XP_006447586.1|/6.26139e-166/hypothetical protein CICLE_v10016122mg [Citrus clementina]
Cs1g13250	1437	5.28	19.845	1.91017	Up	gi|568821917|ref|XP_006465388.1|/0/PREDICTED: (6-4)DNA photolyase isoform X1 [Citrus sinensis]
Cs6g22200	1461	35.315	10.755	-1.71527	Down	gi|568858412|ref|XP_006482747.1|/0/PREDICTED: serine carboxypeptidase-like 25 [Citrus sinensis]
Cs2g16840	462	18.33	137.665	2.90888	Up	gi|985435274|ref|XP_015382832.1|/4.62685e-85/PREDICTED: MLP-like protein 28 [Citrus sinensis]
Cs6g14570	474	10.285	55.5	2.43195	Up	gi|568856386|ref|XP_006481765.1|/1.32547e-74/PREDICTED: uncharacterized protein LOC102621791 [Citrus sinensis]
Cs1g18330	767.86	40.165	18.15	-1.14597	Down	gi|568823267|ref|XP_006466040.1|/2.29701e-115/PREDICTED: uncharacterized protein LOC102608947 [Citrus sinensis]
Cs4g12460	1104	16.435	0.21	-6.29024	Down	gi|985444396|ref|XP_015384853.1|/0/PREDICTED: LOW QUALITY PROTEIN: (E)-beta-farnesene synthase-like [Citrus sinensis]
orange1.1t00122	1902.05	21.815	4.38	-2.31632	Down	gi|567919160|ref|XP_006451586.1|/0/hypothetical protein CICLE_v10007673mg [Citrus clementina]
Cs4g12260	597	12.775	101.49	2.98994	Up	gi|641827187|gb|KDO46381.1|/2.33557e-115/hypothetical protein CISIN_1g028228mg [Citrus sinensis]
Cs7g19320	2653.04	66.785	21.71	-1.62116	Down	gi|568863211|ref|XP_006485050.1|/0/PREDICTED: respiratory burst oxidase homolog protein C [Citrus sinensis]
Cs5g02000	1010.15	326.78	872.94	1.41756	Up	gi|641857845|gb|KDO76590.1|/8.88613e-135/hypothetical protein CISIN_1g019701mg [Citrus sinensis]
Cs1g08020	1023	81.75	345.575	2.07971	Up	gi|567919538|ref|XP_006451775.1|/0/hypothetical protein CICLE_v10008846mg [Citrus clementina]
Cs8g01260	507	54.32	6.54	-3.05412	Down	gi|568866467|ref|XP_006486577.1|/7.75661e-88/PREDICTED: uncharacterized protein LOC102609036 [Citrus sinensis]
Cs2g08410	1785	16.445	5.07	-1.69759	Down	gi|568827496|ref|XP_006468094.1|/0/PREDICTED: probable nucleolar protein 5-2 isoform X1 [Citrus sinensis]
Cs8g16770	778.34	16.78	135.595	3.01449	Up	gi|568869826|ref|XP_006488118.1|/4.09406e-100/PREDICTED: probable pyridoxal 5'-phosphate synthase subunit PDX2 [Citrus sinensis]
Cs6g09640	1443	18.625	43.665	1.22924	Up	gi|567873897|ref|XP_006429538.1|/0/hypothetical protein CICLE_v10011621mg [Citrus clementina]
Cs1g24630	1119.72	13.47	1.705	-2.98191	Down	gi|567865971|ref|XP_006425608.1|/0/hypothetical protein CICLE_v10025725mg [Citrus clementina]
Cs4g09040	1533	13.39	3.675	-1.86534	Down	gi|567921100|ref|XP_006452556.1|/0/hypothetical protein CICLE_v10008047mg [Citrus clementina]
Cs8g20270	784.34	50.85	21.095	-1.26935	Down	gi|641848025|gb|KDO66903.1|/2.59844e-89/hypothetical protein CISIN_1g024580mg [Citrus sinensis]
Cs6g21000	1389	40.7	13.475	-1.59474	Down	gi|568858045|ref|XP_006482566.1|/0/PREDICTED: protease Do-like 8, chloroplastic [Citrus sinensis]
orange1.1t04132	1479	3.215	31.19	3.27819	Up	gi|985473051|ref|XP_015381670.1|/0/PREDICTED: geraniol 8-hydroxylase-like [Citrus sinensis]
Cs5g31960	1560	23.875	8.73	-1.45145	Down	gi|567903336|ref|XP_006444156.1|/0/hypothetical protein CICLE_v10019732mg [Citrus clementina]
Cs5g27470	723	112.16	399.605	1.83302	Up	gi|567902094|ref|XP_006443535.1|/2.19896e-133/hypothetical protein CICLE_v10021072mg [Citrus clementina]
Cs8g14570	327	74.295	32.56	-1.19016	Down	gi|567863138|ref|XP_006424223.1|/3.53772e-32/hypothetical protein CICLE_v10029626mg [Citrus clementina]
Cs5g08760	302.79	21.37	10.035	-1.09055	Down	gi|568846687|ref|XP_006477178.1|/1.71649e-39/PREDICTED: uncharacterized protein LOC102628427 isoform X1 [Citrus sinensis]
Cs4g08090	1266	15.605	6.195	-1.33283	Down	gi|568841719|ref|XP_006474804.1|/0/PREDICTED: uncharacterized protein LOC102609288 [Citrus sinensis]
Cs5g02510	330	13.08	26.935	1.04212	Up	gi|641832372|gb|KDO51408.1|/1.16856e-43/hypothetical protein CISIN_1g015232mg [Citrus sinensis]
Cs6g18740	1191.36	188.34	93.435	-1.0113	Down	gi|568857414|ref|XP_006482261.1|/4.49401e-158/PREDICTED: ubiquitin receptor RAD23c-like isoform X2 [Citrus sinensis]
Cs1g14060	1068	2.52	16.735	2.73137	Up	gi|568822046|ref|XP_006465451.1|/0/PREDICTED: F-box/kelch-repeat protein At1g15670-like [Citrus sinensis]
Cs8g14600	957	3.79	37.87	3.32079	Up	gi|568869369|ref|XP_006487900.1|/1.55493e-136/PREDICTED: protein FANTASTIC FOUR 3 isoform X1 [Citrus sinensis]
Cs3g21010	672	8.915	1.925	-2.21138	Down	gi|568837867|ref|XP_006472940.1|/2.2537e-110/PREDICTED: glycolipid transfer protein 3 [Citrus sinensis]
Cs7g13220	570	57.505	120.735	1.07008	Up	gi|567890301|ref|XP_006437671.1|/2.66328e-86/hypothetical protein CICLE_v10032842mg [Citrus clementina]
orange1.1t01185	1548	36.215	13.41	-1.43328	Down	gi|568877750|ref|XP_006491883.1|/0/PREDICTED: transmembrane protein 87A [Citrus sinensis]
Cs1g01630	1537.61	79.67	37.895	-1.07203	Down	gi|568819400|ref|XP_006464241.1|/0/PREDICTED: cyclin-dependent kinase C-1 isoform X2 [Citrus sinensis]
Cs7g27490	1991.57	11.39	2.93	-1.9588	Down	gi|568865070|ref|XP_006485906.1|/0/PREDICTED: nucleolar complex protein 2 homolog isoform X2 [Citrus sinensis]
Cs7g16900	387	17.13	35.285	1.04253	Up	gi|568862726|ref|XP_006484826.1|/2.13555e-61/PREDICTED: dCTP pyrophosphatase 1 [Citrus sinensis]
Cs7g32060	971.2	25.83	11.255	-1.19848	Down	gi|568866170|ref|XP_006486432.1|/7.91081e-142/PREDICTED: mitochondrial substrate carrier family protein B-like isoform X3 [Citrus sinensis]
Cs1g03120	766.04	51.31	22.16	-1.21128	Down	gi|567905912|ref|XP_006445444.1|/3.33184e-144/hypothetical protein CICLE_v10021713mg [Citrus clementina]
Cs5g09360	609	389.15	138.905	-1.48623	Down	gi|985447309|ref|XP_015385412.1|/1.37489e-110/PREDICTED: 21 kDa protein-like [Citrus sinensis]
Cs4g02440	771	58.82	17.87	-1.71877	Down	gi|567923016|ref|XP_006453514.1|/1.85962e-100/hypothetical protein CICLE_v10009257mg [Citrus clementina]
Cs6g17870	1083	15.175	3.835	-1.9844	Down	gi|568857205|ref|XP_006482157.1|/0/PREDICTED: methionyl-tRNA formyltransferase [Citrus sinensis]
Cs9g15870	843	23.915	7.56	-1.66146	Down	gi|568874703|ref|XP_006490453.1|/1.64881e-141/PREDICTED: cytochrome P450 76C1-like [Citrus sinensis]
orange1.1t03598	1447.91	15.52	6.035	-1.3627	Down	gi|567880657|ref|XP_006432887.1|/0/hypothetical protein CICLE_v10000893mg [Citrus clementina]
Cs5g12550	696	13.345	0.79	-4.0783	Down	gi|641804766|gb|KDO35852.1|/7.83682e-101/hypothetical protein CISIN_1g040790mg [Citrus sinensis]
Cs5g08360	816	5.925	18.01	1.60391	Up	gi|568846574|ref|XP_006477125.1|/3.26245e-110/PREDICTED: ethylene-responsive transcription factor 1A [Citrus sinensis]
Cs3g01490	348	154.255	32.66	-2.23972	Down	gi|641820531|gb|KDO40453.1|/8.20282e-53/hypothetical protein CISIN_1g033659mg [Citrus sinensis]
[truncated: 1,598 more rows]

## Sheet: Table S4
Table S4. Differentially expressed genes in the tetraploid in response to drought stress relative to the normal growing conditions (4D vs. 4C).
GeneID	Gene length	Means-4C	Means-4D	log2Ratio(4D/4C)	Up-Down-Regulation(4D/4C)	Blast nr
Cs3g26140	387	7.145	27.27	1.93231	Up	gi|567885247|ref|XP_006435182.1|/2.14548e-45/hypothetical protein CICLE_v10003161mg [Citrus clementina]
Cs2g29790	1104	0.23	23.38	6.6675	Up	gi|568833086|ref|XP_006470748.1|/0/PREDICTED: methanol O-anthraniloyltransferase-like [Citrus sinensis]
orange1.1t04405	318	73.135	151.955	1.05501	Up	gi|567870793|ref|XP_006428018.1|/7.16219e-49/hypothetical protein CICLE_v10026820mg [Citrus clementina]
Cs9g14650	174	15.355	43.58	1.50496	Up	gi|568874005|ref|XP_006490115.1|/6.04631e-24/PREDICTED: uncharacterized protein LOC102630099 [Citrus sinensis]
Cs5g16770	711	2616.34	5979.89	1.19257	Up	gi|568848699|ref|XP_006478135.1|/1.98992e-123/PREDICTED: miraculin-like [Citrus sinensis]
orange1.1t01977	1578	8.52	32.085	1.91297	Up	gi|568879330|ref|XP_006492612.1|/0/PREDICTED: UDP-glycosyltransferase 73C6-like isoform X2 [Citrus sinensis]
Cs4g17260	1539	6.595	48.205	2.86974	Up	gi|641861678|gb|KDO80366.1|/0/hypothetical protein CISIN_1g008975mg [Citrus sinensis]
Cs7g31880	1239	84.955	238.615	1.48991	Up	gi|568866110|ref|XP_006486407.1|/0/PREDICTED: protein phosphatase 2C 37 [Citrus sinensis]
Cs8g18790	225	0.62	18.08	4.86598	Up	gi|641854011|gb|KDO72819.1|/1.74442e-23/hypothetical protein CISIN_1g045306mg [Citrus sinensis]
Cs9g02910	996	91.335	35.385	-1.36803	Down	gi|568871455|ref|XP_006488902.1|/0/PREDICTED: feruloyl CoA ortho-hydroxylase 1-like [Citrus sinensis]
Cs5g01660	1662	30.885	0.27	-6.8378	Down	gi|568844882|ref|XP_006476309.1|/0/PREDICTED: oligopeptide transporter 7 isoform X1 [Citrus sinensis]
orange1.1t01577	273	12.585	89.92	2.83694	Up	gi|567911379|ref|XP_006448003.1|/3.484e-24/hypothetical protein CICLE_v10017313mg [Citrus clementina]
Cs9g01780	156	63.845	140.875	1.14177	Up	gi|567852287|ref|XP_006419307.1|/1.12521e-09/hypothetical protein CICLE_v10006399mg [Citrus clementina]
Cs4g07880	213	15.83	41.935	1.40549	Up	gi|567921428|ref|XP_006452720.1|/4.96081e-26/hypothetical protein CICLE_v10010110mg [Citrus clementina]
Cs7g31930	1434	54.95	163.385	1.57208	Up	gi|568866122|ref|XP_006486413.1|/0/PREDICTED: ultraviolet-B receptor UVR8 isoform X1 [Citrus sinensis]
Cs4g18540	816	2108.18	6560.31	1.63776	Up	gi|567917652|ref|XP_006450832.1|/1.66779e-122/hypothetical protein CICLE_v10009184mg [Citrus clementina]
Cs4g04920	1197.18	80.16	394.03	2.29735	Up	gi|568840818|ref|XP_006474362.1|/0/PREDICTED: organic cation/carnitine transporter 7-like isoform X2 [Citrus sinensis]
Cs9g06720	2007	72.77	29.38	-1.30851	Down	gi|568872423|ref|XP_006489371.1|/0/PREDICTED: primary amine oxidase-like [Citrus sinensis]
Cs2g02180	485.58	12.37	59.92	2.27619	Up	gi|568825933|ref|XP_006467330.1|/6.34674e-06/PREDICTED: major latex allergen Hev b 5-like [Citrus sinensis]
Cs6g13025	146	155.53	324.655	1.06171	Up	gi|661891636|emb|CDP04901.1|/1.98602e-19/unnamed protein product [Coffea canephora]
Cs7g15740	498	155.015	319.305	1.04253	Up	gi|567889685|ref|XP_006437363.1|/5.94029e-90/hypothetical protein CICLE_v10032932mg [Citrus clementina]
Cs4g01600	561	617.455	1291.52	1.06466	Up	gi|574282848|ref|NP_001276072.1|/1.21639e-96/uncharacterized protein LOC102629088 [Citrus sinensis]
orange1.1t03059	2148.08	249.19	978.91	1.97393	Up	gi|567873199|ref|XP_006429189.1|/0/hypothetical protein CICLE_v10011176mg [Citrus clementina]
Cs2g31420	1385.93	1.51	29.535	4.28981	Up	gi|568833086|ref|XP_006470748.1|/0/PREDICTED: methanol O-anthraniloyltransferase-like [Citrus sinensis]
Cs7g04210	2215.28	28.365	9.11	-1.63859	Down	gi|567892223|ref|XP_006438632.1|/0/hypothetical protein CICLE_v10030797mg [Citrus clementina]
orange1.1t03624	462.57	0.695	12.36	4.15252	Up	gi|568882671|ref|XP_006494139.1|/2.40352e-125/PREDICTED: probable glutathione S-transferase [Citrus sinensis]
Cs9g03020	1677	103.295	30.885	-1.74179	Down	gi|568871483|ref|XP_006488913.1|/0/PREDICTED: uncharacterized protein LOC102615854 [Citrus sinensis]
Cs6g09730	1419	95.875	197.03	1.03919	Up	gi|567873917|ref|XP_006429548.1|/0/hypothetical protein CICLE_v10011650mg [Citrus clementina]
Cs9g07200	579	4.765	21.07	2.14464	Up	gi|568872527|ref|XP_006489419.1|/1.44628e-95/PREDICTED: uncharacterized N-acetyltransferase p20-like [Citrus sinensis]
Cs2g25030	702	104.335	240.57	1.20523	Up	gi|567909577|ref|XP_006447102.1|/6.00166e-133/hypothetical protein CICLE_v10016522mg [Citrus clementina]
Cs6g15130	1026	105	310.96	1.56634	Up	gi|985453494|ref|XP_015386868.1|/6.51811e-168/PREDICTED: probable F-box protein At1g60180 [Citrus sinensis]
Cs9g05280	465	15.19	59.405	1.96746	Up	gi|568872082|ref|XP_006489202.1|/2.99515e-76/PREDICTED: histidine-containing phosphotransfer protein 1 [Citrus sinensis]
Cs3g15410	2032.22	13.89	52.61	1.92129	Up	gi|568836408|ref|XP_006472236.1|/0/PREDICTED: alkaline/neutral invertase A, mitochondrial [Citrus sinensis]
orange1.1t02040	1053	11.78	49.175	2.06159	Up	gi|568879450|ref|XP_006492671.1|/0/PREDICTED: peroxidase 15-like [Citrus sinensis]
Cs6g16350	708	36.465	81.235	1.15559	Up	gi|568856877|ref|XP_006481999.1|/3.84793e-119/PREDICTED: calmodulin-binding protein 25-like [Citrus sinensis]
orange1.1t00580	2005.39	552.99	1222.45	1.14446	Up	gi|568876652|ref|XP_006491389.1|/0/PREDICTED: protein LHY-like isoform X1 [Citrus sinensis]
orange1.1t02765	4287	97.285	43.42	-1.16386	Down	gi|568880952|ref|XP_006493359.1|/0/PREDICTED: ABC transporter C family member 13 isoform X1 [Citrus sinensis]
Cs1g06310	345	69.53	383.67	2.46416	Up	gi|567919994|ref|XP_006452003.1|/3.69128e-50/hypothetical protein CICLE_v10009966mg [Citrus clementina]
Cs1g22540	1101	2.525	18.185	2.84839	Up	gi|568824411|ref|XP_006466595.1|/0/PREDICTED: mitogen-activated protein kinase kinase kinase 1-like [Citrus sinensis]
Cs5g09470	2196	100.26	36.035	-1.47628	Down	gi|568846878|ref|XP_006477269.1|/0/PREDICTED: primary amine oxidase-like [Citrus sinensis]
Cs9g03610	480	3.73	37.555	3.33176	Up	gi|567852605|ref|XP_006419466.1|/1.26364e-75/hypothetical protein CICLE_v10006106mg [Citrus clementina]
orange1.1t03618	669	0.095	8.22	6.43507	Up	gi|568882667|ref|XP_006494137.1|/5.28431e-128/PREDICTED: probable glutathione S-transferase [Citrus sinensis]
Cs5g17260	962.74	35.485	78.655	1.14833	Up	gi|568848760|ref|XP_006478165.1|/0/PREDICTED: uncharacterized protein LOC102630953 isoform X1 [Citrus sinensis]
Cs8g10370	837	52.43	14.41	-1.86332	Down	gi|568868461|ref|XP_006487510.1|/7.25085e-169/PREDICTED: probable methyltransferase PMT21 [Citrus sinensis]
Cs2g12095	380.85	102.485	208.82	1.02685	Up	gi|572152909|ref|NP_001275817.1|/1.96148e-38/ELF4-like protein [Citrus sinensis]
Cs2g10910	510	244.605	489.365	1.00046	Up	gi|568828242|ref|XP_006468453.1|/2.62488e-99/PREDICTED: protein PHLOEM PROTEIN 2-LIKE A9-like [Citrus sinensis]
Cs7g06330	775.56	1.415	13.925	3.2988	Up	gi|568859914|ref|XP_006483475.1|/7.06979e-144/PREDICTED: probable WRKY transcription factor 40 [Citrus sinensis]
orange1.1t04313	1362	82.78	29.26	-1.50035	Down	gi|568883876|ref|XP_006494668.1|/0/PREDICTED: ankyrin-1-like [Citrus sinensis]
Cs7g13190	1746	27.615	140.53	2.34735	Up	gi|568861941|ref|XP_006484455.1|/0/PREDICTED: protein NRT1/ PTR FAMILY 3.1-like [Citrus sinensis]
Cs4g10930	456	73.255	897.685	3.61521	Up	gi|567920622|ref|XP_006452317.1|/1.55137e-80/hypothetical protein CICLE_v10010508mg [Citrus clementina]
Cs7g09260	336	24.33	84.28	1.79245	Up	gi|568860871|ref|XP_006483937.1|/7.49177e-59/PREDICTED: uncharacterized protein LOC102611595 [Citrus sinensis]
Cs1g23640	1098	18.68	49.615	1.40928	Up	gi|567866239|ref|XP_006425742.1|/0/hypothetical protein CICLE_v10025915mg [Citrus clementina]
orange1.1t00576	509.29	756.07	343.66	-1.13754	Down	gi|567904456|ref|XP_006444716.1|/3.5807e-64/hypothetical protein CICLE_v10022571mg [Citrus clementina]
Cs8g08800	1116	35.47	96.95	1.45064	Up	gi|568868186|ref|XP_006487395.1|/6.01984e-138/PREDICTED: uncharacterized protein LOC102614191 [Citrus sinensis]
Cs5g02440	901.25	5.75	33.27	2.53259	Up	gi|568845068|ref|XP_006476400.1|/0/PREDICTED: probable WRKY transcription factor 53 [Citrus sinensis]
Cs7g31420	858.68	315.42	1175.9	1.89843	Up	gi|567886336|ref|XP_006435690.1|/2.51768e-164/hypothetical protein CICLE_v10032308mg [Citrus clementina]
Cs3g14930	480	109.415	20.01	-2.45102	Down	gi|568836273|ref|XP_006472170.1|/4.48396e-81/PREDICTED: chaperone protein DnaJ [Citrus sinensis]
Cs7g15470	1539	137.6	49.755	-1.46757	Down	gi|568862480|ref|XP_006484711.1|/0/PREDICTED: cytochrome P450 89A2-like [Citrus sinensis]
Cs5g21010	987	45.395	127.54	1.49034	Up	gi|641821639|gb|KDO41286.1|/0/hypothetical protein CISIN_1g019042mg [Citrus sinensis]
Cs1g05430	791.69	67.14	22.565	-1.57309	Down	gi|641839436|gb|KDO58366.1|/2.34485e-111/hypothetical protein CISIN_1g019877mg [Citrus sinensis]
Cs6g22340	1186.11	32.59	75.41	1.21033	Up	gi|567877455|ref|XP_006431317.1|/0/hypothetical protein CICLE_v10011905mg [Citrus clementina]
Cs5g01040	2394	96.545	37.16	-1.37745	Down	gi|568844719|ref|XP_006476231.1|/0/PREDICTED: trihelix transcription factor GTL1 isoform X1 [Citrus sinensis]
Cs9g07680	579	181.055	394.3	1.12287	Up	gi|567853838|ref|XP_006420039.1|/1.35368e-93/hypothetical protein CICLE_v10005974mg [Citrus clementina]
orange1.1t03257	813	61.36	183.97	1.5841	Up	gi|567859196|ref|XP_006422281.1|/4.22109e-118/hypothetical protein CICLE_v10007003mg [Citrus clementina]
Cs3g27290	1290.25	1543.82	671.065	-1.20198	Down	gi|568839653|ref|XP_006473794.1|/0/PREDICTED: catalase isozyme 1 isoform X2 [Citrus sinensis]
Cs8g06820	1486.16	78.205	436.755	2.48149	Up	gi|568867722|ref|XP_006487182.1|/0/PREDICTED: polyol transporter 5-like [Citrus sinensis]
Cs7g01870	417	7.945	29.845	1.90937	Up	gi|568858715|ref|XP_006482892.1|/1.98378e-83/PREDICTED: uncharacterized protein LOC102621797 [Citrus sinensis]
Cs7g14930	858	21.88	99.795	2.18935	Up	gi|568862345|ref|XP_006484644.1|/3.84709e-96/PREDICTED: uncharacterized protein DDB_G0283697 isoform X1 [Citrus sinensis]
Cs7g01140	429	109.765	373.95	1.76843	Up	gi|567892977|ref|XP_006439009.1|/1.07607e-73/hypothetical protein CICLE_v10033019mg [Citrus clementina]
Cs1g14970	915	14.195	58.24	2.03663	Up	gi|568822359|ref|XP_006465598.1|/8.43562e-169/PREDICTED: pyridoxal 5'-phosphate synthase-like subunit PDX1.2 [Citrus sinensis]
Cs1g20130	1488	79.235	195.835	1.30543	Up	gi|568823765|ref|XP_006466279.1|/0/PREDICTED: protein DETOXIFICATION 27-like [Citrus sinensis]
Cs2g21000	1500	156.625	379.375	1.27631	Up	gi|567910573|ref|XP_006447600.1|/0/hypothetical protein CICLE_v10014991mg [Citrus clementina]
Cs2g27130	812.76	25.86	61.77	1.25618	Up	gi|567908643|ref|XP_006446635.1|/2.92524e-120/hypothetical protein CICLE_v10016259mg [Citrus clementina]
Cs6g06680	228	8.625	40.81	2.24233	Up	gi|568862345|ref|XP_006484644.1|/2.43845e-09/PREDICTED: uncharacterized protein DDB_G0283697 isoform X1 [Citrus sinensis]
Cs1g08550	1390.74	68.12	22.93	-1.57084	Down	gi|568820907|ref|XP_006464941.1|/0/PREDICTED: fatty acid amide hydrolase isoform X2 [Citrus sinensis]
orange1.1t05661	189	7.95	33.44	2.07255	Up	gi|568874146|ref|XP_006490182.1|/4.71423e-29/PREDICTED: uncharacterized protein LOC102624458 [Citrus sinensis]
Cs3g16100	600	69.225	5.325	-3.70044	Down	gi|567882165|ref|XP_006433641.1|/1.7812e-113/hypothetical protein CICLE_v10002540mg [Citrus clementina]
Cs8g02220	1338	25.285	7.25	-1.80223	Down	gi|641849312|gb|KDO68187.1|/7.24736e-162/hypothetical protein CISIN_1g011514mg [Citrus sinensis]
Cs7g10710	693	165.07	495.935	1.58707	Up	gi|567891023|ref|XP_006438032.1|/1.65495e-103/hypothetical protein CICLE_v10032648mg [Citrus clementina]
Cs6g21600	608.22	18.43	57.08	1.63093	Up	gi|985454785|ref|XP_015387092.1|/1.6402e-101/PREDICTED: uncharacterized protein LOC102623850 isoform X2 [Citrus sinensis]
Cs4g20030	510	77.205	31.915	-1.27446	Down	gi|568844564|ref|XP_006476158.1|/1.2193e-96/PREDICTED: two-on-two hemoglobin-3 [Citrus sinensis]
Cs5g28140	660	49.85	119.08	1.25627	Up	gi|567902280|ref|XP_006443628.1|/1.65444e-110/hypothetical protein CICLE_v10022162mg [Citrus clementina]
orange1.1t02944	1530	29.6	6.615	-2.16178	Down	gi|568881279|ref|XP_006493509.1|/0/PREDICTED: cytochrome P450 71D11-like [Citrus sinensis]
Cs3g24285	157	15.18	86.995	2.51876	Up	gi|985465103|ref|XP_015389228.1|/2.50671e-09/PREDICTED: uncharacterized protein LOC107178484 [Citrus sinensis]
Cs4g19200	1786.41	82.34	24.975	-1.72111	Down	gi|568844270|ref|XP_006476015.1|/0/PREDICTED: NADP-dependent malic enzyme isoform X1 [Citrus sinensis]
orange1.1t01623	363	90.925	316.45	1.79923	Up	gi|568878609|ref|XP_006492279.1|/1.32734e-63/PREDICTED: non-specific lipid-transfer protein 4 [Citrus sinensis]
Cs3g12080	219	3.105	18.755	2.59461	Up	gi|641819270|gb|KDO39640.1|/2.53925e-14/hypothetical protein CISIN_1g0343182mg, partial [Citrus sinensis]
Cs5g10870	999.03	8.12	29.06	1.83948	Up	gi|568847298|ref|XP_006477475.1|/0/PREDICTED: NAC domain-containing protein 100 [Citrus sinensis]
Cs3g24900	1465.46	19.385	47.585	1.29557	Up	gi|985442301|ref|XP_006473508.2|/0/PREDICTED: sugar transporter ERD6-like 6 isoform X1 [Citrus sinensis]
orange1.1t02279	1188	75.74	30.61	-1.30705	Down	gi|568879944|ref|XP_006492904.1|/0/PREDICTED: oxygen-dependent coproporphyrinogen-III oxidase, chloroplastic [Citrus sinensis]
Cs6g14560	498	1.95	16.935	3.11846	Up	gi|985453470|ref|XP_015386856.1|/1.56687e-82/PREDICTED: uncharacterized protein LOC107177509 [Citrus sinensis]
Cs1g15170	435	2531.91	1241.26	-1.02843	Down	gi|568822403|ref|XP_006465620.1|/1.18694e-56/PREDICTED: photosystem I reaction center subunit VI-2, chloroplastic [Citrus sinensis]
Cs4g02520	1323	54.69	150.025	1.45585	Up	gi|567922988|ref|XP_006453500.1|/1.86555e-131/hypothetical protein CICLE_v10009180mg [Citrus clementina]
Cs2g12130	1455	15.25	68.07	2.15821	Up	gi|568828605|ref|XP_006468633.1|/0/PREDICTED: acetolactate synthase small subunit 1, chloroplastic [Citrus sinensis]
orange1.1t02936	393	8.925	30.62	1.77855	Up	gi|985471139|ref|XP_015381164.1|/6.82405e-60/PREDICTED: uncharacterized protein LOC102614904 isoform X2 [Citrus sinensis]
Cs1g16390	1200	93.035	264.825	1.50919	Up	gi|568822727|ref|XP_006465779.1|/0/PREDICTED: uncharacterized protein LOC102613307 [Citrus sinensis]
orange1.1t00255	1257	38.215	10.18	-1.9084	Down	gi|567905476|ref|XP_006445226.1|/0/hypothetical protein CICLE_v10020328mg [Citrus clementina]
Cs3g24820	288	962.9	5798.11	2.59013	Up	gi|625155|gb|AAA99963.1|/7.37015e-18/cold stress protein [Citrus trifoliata]
Cs3g26730	507	2330.51	688.79	-1.75851	Down	gi|567885415|ref|XP_006435266.1|/2.34631e-68/hypothetical protein CICLE_v10002698mg [Citrus clementina]
Cs2g03240	326.48	3.145	36.725	3.54563	Up	gi|568826178|ref|XP_006467450.1|/1.91668e-62/PREDICTED: protein TIFY 5A-like [Citrus sinensis]
orange1.1t00531	387	16.54	79.15	2.25863	Up	gi|567904608|ref|XP_006444792.1|/4.44258e-67/hypothetical protein CICLE_v10022851mg [Citrus clementina]
orange1.1t05008	429	84.725	26.705	-1.66568	Down	gi|567869599|ref|XP_006427421.1|/4.87529e-42/hypothetical protein CICLE_v100246922mg, partial [Citrus clementina]
orange1.1t01510	969	26.615	65.675	1.3031	Up	gi|567888326|ref|XP_006436685.1|/9.92177e-107/hypothetical protein CICLE_v10032126mg [Citrus clementina]
orange1.1t00544	744	98.645	316.945	1.68391	Up	gi|567904564|ref|XP_006444770.1|/4.07238e-130/hypothetical protein CICLE_v10021877mg [Citrus clementina]
Cs6g19090	1278	46.075	16.595	-1.47324	Down	gi|568857523|ref|XP_006482315.1|/0/PREDICTED: protein trichome birefringence-like 19 [Citrus sinensis]
Cs6g22230	1125	7.6	179.875	4.56485	Up	gi|568858435|ref|XP_006482758.1|/0/PREDICTED: ninja-family protein AFP3-like isoform X2 [Citrus sinensis]
Cs6g15460	291	230.97	637.065	1.46374	Up	gi|567875409|ref|XP_006430294.1|/2.79998e-37/hypothetical protein CICLE_v10013197mg [Citrus clementina]
Cs8g03710	1815	58.705	21.1	-1.47624	Down	gi|568867101|ref|XP_006486883.1|/0/PREDICTED: probable zinc metallopeptidase EGY3, chloroplastic [Citrus sinensis]
Cs5g27670	741	29.965	70.83	1.24108	Up	gi|568851105|ref|XP_006479234.1|/5.63479e-132/PREDICTED: ethylene-responsive transcription factor-like protein At4g13040 isoform X1 [Citrus sinensis]
Cs1g20530	1822.22	20.25	55.86	1.46389	Up	gi|568823881|ref|XP_006466336.1|/0/PREDICTED: probable 1-deoxy-D-xylulose-5-phosphate synthase 2, chloroplastic [Citrus sinensis]
Cs6g15710	700.86	173.415	78.205	-1.1489	Down	gi|568856715|ref|XP_006481924.1|/5.72247e-37/PREDICTED: peptidyl-prolyl cis-trans isomerase FKBP16-4, chloroplastic [Citrus sinensis]
Cs8g19730	510.05	152.055	11.055	-3.78182	Down	gi|567864702|ref|XP_006425000.1|/1.35204e-98/hypothetical protein CICLE_v10029307mg [Citrus clementina]
Cs5g24820	1407	19.845	62.58	1.65693	Up	gi|567901378|ref|XP_006443177.1|/0/hypothetical protein CICLE_v10019770mg [Citrus clementina]
orange1.1t00879	309	9.215	31.715	1.78311	Up	-
Cs3g26970	705	396.17	5202.74	3.71508	Up	gi|572152886|ref|NP_001275806.1|/9.74697e-65/dehydrin [Citrus sinensis]
Cs8g14950	1167	56.63	12.9	-2.1342	Down	gi|568869452|ref|XP_006487937.1|/0/PREDICTED: glucan endo-1,3-beta-glucosidase 14 [Citrus sinensis]
Cs4g20210	984	76.125	165.01	1.11611	Up	gi|641860958|gb|KDO79646.1|/1.51918e-33/hypothetical protein CISIN_1g020358mg [Citrus sinensis]
Cs8g11330	1338	36.815	12.725	-1.53263	Down	gi|568868658|ref|XP_006487597.1|/0/PREDICTED: probable pectate lyase 1 [Citrus sinensis]
Cs4g07450	735	79.225	35.475	-1.15915	Down	gi|567921592|ref|XP_006452802.1|/2.23616e-80/hypothetical protein CICLE_v100095921mg, partial [Citrus clementina]
Cs6g05800	714	52.085	21.06	-1.30636	Down	gi|568854269|ref|XP_006480753.1|/5.35873e-76/PREDICTED: uncharacterized protein LOC102623842 [Citrus sinensis]
Cs6g13350	1266	35.635	103.66	1.54049	Up	gi|568856129|ref|XP_006481641.1|/0/PREDICTED: sucrose-phosphatase 2 [Citrus sinensis]
Cs7g13470	666	34.275	88.26	1.3646	Up	gi|567890243|ref|XP_006437642.1|/1.92915e-114/hypothetical protein CICLE_v10032699mg [Citrus clementina]
Cs2g30850	522	0.01	7.68	9.58496	Up	gi|641840421|gb|KDO59341.1|/5.62504e-84/hypothetical protein CISIN_1g019151mg [Citrus sinensis]
Cs3g26780	987	23.775	6.425	-1.88768	Down	gi|568839530|ref|XP_006473735.1|/0/PREDICTED: high mobility group B protein 9 isoform X2 [Citrus sinensis]
orange1.1t01447	1134	125.07	878.065	2.81159	Up	gi|567854809|ref|XP_006420524.1|/0/hypothetical protein CICLE_v10005136mg [Citrus clementina]
Cs2g30750	1923	26.57	5.09	-2.38406	Down	gi|568832907|ref|XP_006470664.1|/0/PREDICTED: zinc finger CCCH domain-containing protein 53 isoform X2 [Citrus sinensis]
Cs2g28210	1074.65	166.575	382.095	1.19776	Up	gi|568832243|ref|XP_006470346.1|/0/PREDICTED: formate dehydrogenase, mitochondrial [Citrus sinensis]
Cs2g06660	201	1.74	23.17	3.7351	Up	gi|641857023|gb|KDO75789.1|/3.35742e-30/hypothetical protein CISIN_1g041404mg [Citrus sinensis]
Cs4g01380	156	23.295	65.18	1.48441	Up	gi|731407654|ref|XP_010656573.1|/3.60293e-24/PREDICTED: 60S ribosomal protein L39-3-like [Vitis vinifera]
Cs5g01190	456.9	136.41	329.88	1.27399	Up	gi|567893382|ref|XP_006439179.1|/6.04705e-103/hypothetical protein CICLE_v10022498mg [Citrus clementina]
Cs9g17250	1998.84	11.42	202.625	4.14918	Up	gi|641841090|gb|KDO60004.1|/0/hypothetical protein CISIN_1g007806mg [Citrus sinensis]
Cs9g16360	1323	1.55	32.6	4.39453	Up	gi|567858212|ref|XP_006421789.1|/0/hypothetical protein CICLE_v10004981mg [Citrus clementina]
Cs1g07510	1143	128.55	275.625	1.10038	Up	gi|567919620|ref|XP_006451816.1|/2.46424e-57/hypothetical protein CICLE_v10008649mg [Citrus clementina]
Cs2g16440	288	43.745	17.325	-1.33626	Down	gi|567861258|ref|XP_006423283.1|/1.58738e-48/hypothetical protein CICLE_v10029669mg [Citrus clementina]
Cs5g09220	2066.45	14.585	369.24	4.662	Up	gi|572152878|ref|NP_001275813.1|/0/acid beta-fructofuranosidase-like [Citrus sinensis]
Cs5g14370	1821	3.76	54.71	3.863	Up	gi|641831450|gb|KDO50508.1|/0/hypothetical protein CISIN_1g007379mg [Citrus sinensis]
Cs7g13240	339	6.8	23.995	1.81913	Up	gi|567890297|ref|XP_006437669.1|/4.5412e-48/hypothetical protein CICLE_v10033117mg [Citrus clementina]
Cs5g09240	530.86	36.665	11.045	-1.73101	Down	gi|568846837|ref|XP_006477249.1|/3.50849e-88/PREDICTED: axial regulator YABBY 1-like [Citrus sinensis]
Cs7g09860	1209	225.43	96.135	-1.22955	Down	gi|641863435|gb|KDO82121.1|/0/hypothetical protein CISIN_1g015702mg [Citrus sinensis]
Cs1g06850	1200	1003.32	117.66	-3.09208	Down	gi|568820417|ref|XP_006464717.1|/0/PREDICTED: protochlorophyllide reductase, chloroplastic [Citrus sinensis]
orange1.1t03219	789	6.785	52.335	2.94736	Up	gi|568881748|ref|XP_006493714.1|/3.87304e-137/PREDICTED: putative F-box protein PP2-B12 [Citrus sinensis]
Cs1g16030	862.09	164.555	71.23	-1.20801	Down	gi|641834731|gb|KDO53719.1|/5.74737e-157/hypothetical protein CISIN_1g021944mg [Citrus sinensis]
Cs2g10930	774	46.65	113.57	1.28363	Up	gi|568828248|ref|XP_006468456.1|/4.40437e-138/PREDICTED: protein PHLOEM PROTEIN 2-LIKE A1 [Citrus sinensis]
Cs7g06555	306	33.245	86.87	1.38572	Up	gi|567916516|ref|XP_006450264.1|/6.11451e-53/hypothetical protein CICLE_v10009999mg [Citrus clementina]
Cs4g14090	1650.72	149.115	37.42	-1.99454	Down	gi|641838826|gb|KDO57764.1|/0/hypothetical protein CISIN_1g004219mg [Citrus sinensis]
Cs7g03630	750	264.61	36.69	-2.85041	Down	gi|567892389|ref|XP_006438715.1|/3.17788e-122/hypothetical protein CICLE_v10032548mg [Citrus clementina]
Cs5g30430	552	30.635	7.72	-1.98851	Down	gi|985470617|ref|XP_015381030.1|/4.12989e-86/PREDICTED: uncharacterized protein LOC107174549 [Citrus sinensis]
Cs4g11150	1464.41	262.365	669.55	1.35162	Up	gi|985444138|ref|XP_015384760.1|/0/PREDICTED: LOW QUALITY PROTEIN: polyubiquitin-A-like [Citrus sinensis]
Cs6g07690	570	31.405	512.35	4.02806	Up	gi|567873415|ref|XP_006429297.1|/8.80449e-106/hypothetical protein CICLE_v10012862mg [Citrus clementina]
Cs5g29370	885	196.79	82.635	-1.25183	Down	gi|567902588|ref|XP_006443782.1|/3.02832e-160/hypothetical protein CICLE_v10021442mg [Citrus clementina]
orange1.1t04817	351	87.78	34.37	-1.35274	Down	gi|944542119|ref|YP_009176039.1|/1.77251e-31/ribosomal protein L14 (chloroplast) [Ficus racemosa]
Cs3g15540	1182	17.945	45.765	1.35066	Up	gi|568836428|ref|XP_006472246.1|/0/PREDICTED: stearoyl-[acyl-carrier-protein] 9-desaturase, chloroplastic-like [Citrus sinensis]
Cs4g08800	440.55	47.155	102.275	1.11697	Up	gi|567921150|ref|XP_006452581.1|/2.44196e-73/hypothetical protein CICLE_v10009817mg [Citrus clementina]
Cs9g06660	624	1932.11	707.135	-1.45012	Down	gi|567853471|ref|XP_006419899.1|/3.59803e-117/hypothetical protein CICLE_v10005892mg [Citrus clementina]
Cs1g24210	495	3.97	24.105	2.60212	Up	gi|567866081|ref|XP_006425663.1|/2.084e-55/hypothetical protein CICLE_v10026658mg [Citrus clementina]
Cs1g26000	1194	43.875	96.195	1.13256	Up	gi|568825302|ref|XP_006467020.1|/0/PREDICTED: probable protein phosphatase 2C 60 [Citrus sinensis]
Cs6g15820	1290.87	20.585	69.205	1.74928	Up	gi|568856733|ref|XP_006481932.1|/1.16502e-167/PREDICTED: uncharacterized protein LOC102623178 [Citrus sinensis]
Cs9g18290	1098	1.015	42.67	5.39367	Up	gi|568874890|ref|XP_006490545.1|/0/PREDICTED: probable trehalose-phosphate phosphatase C [Citrus sinensis]
Cs9g18020	1110.61	8.17	74.47	3.18825	Up	gi|568874829|ref|XP_006490516.1|/3.67163e-114/PREDICTED: probable protein phosphatase 2C 51 isoform X2 [Citrus sinensis]
Cs4g07790	1117.2	86.815	339.645	1.96801	Up	gi|568841671|ref|XP_006474781.1|/0/PREDICTED: probable amino acid permease 7 [Citrus sinensis]
orange1.1t03839	1071	29.955	69.37	1.21152	Up	gi|567918476|ref|XP_006451244.1|/8.79631e-179/hypothetical protein CICLE_v10008732mg [Citrus clementina]
Cs3g08490	486	0.01	21.49	11.0694	Up	gi|568834710|ref|XP_006471454.1|/7.78805e-76/PREDICTED: plastidal glycolate/glycerate translocator 1, chloroplastic-like [Citrus sinensis]
Cs2g02100	367.62	191.43	433.86	1.18041	Up	gi|568825922|ref|XP_006467325.1|/3.60477e-42/PREDICTED: multicystatin [Citrus sinensis]
Cs7g26290	909	69.12	13.41	-2.36579	Down	gi|568864748|ref|XP_006485754.1|/3.54426e-127/PREDICTED: transcription factor DIVARICATA [Citrus sinensis]
Cs5g27620	1434	6.235	87.185	3.80562	Up	gi|567902128|ref|XP_006443552.1|/0/hypothetical protein CICLE_v10019961mg [Citrus clementina]
Cs1g21390	243	341.735	1910.97	2.48336	Up	gi|567867019|ref|XP_006426132.1|/7.00295e-20/hypothetical protein CICLE_v10026870mg [Citrus clementina]
Cs1g22965	147	2.08	15.875	2.9321	Up	-
Cs6g19760	1512	150.89	57.605	-1.38923	Down	gi|568857773|ref|XP_006482439.1|/1.3194e-107/PREDICTED: proline-rich extensin-like protein EPR1 isoform X1 [Citrus sinensis]
Cs2g30760	2001	23.44	5.775	-2.02108	Down	gi|568832903|ref|XP_006470662.1|/0/PREDICTED: zinc finger CCCH domain-containing protein 55 isoform X2 [Citrus sinensis]
Cs7g22920	1053	4.315	34.045	2.98001	Up	gi|567888452|ref|XP_006436748.1|/0/hypothetical protein CICLE_v10031966mg [Citrus clementina]
Cs4g11370	2499	30.41	5.585	-2.44492	Down	gi|641855517|gb|KDO74303.1|/0/hypothetical protein CISIN_1g003092mg [Citrus sinensis]
Cs5g20460	225	20.925	4.68	-2.16065	Down	gi|641829619|gb|KDO48733.1|/4.59306e-32/hypothetical protein CISIN_1g023658mg [Citrus sinensis]
Cs3g23110	982.92	41.705	102.185	1.29289	Up	gi|568838541|ref|XP_006473269.1|/0/PREDICTED: probable isoaspartyl peptidase/L-asparaginase 2 [Citrus sinensis]
orange1.1t00647	1047	115.635	26.54	-2.12334	Down	gi|641818345|gb|KDO39187.1|/0/hypothetical protein CISIN_1g018955mg [Citrus sinensis]
Cs8g19460	471	245.4	108.19	-1.18157	Down	gi|567864620|ref|XP_006424959.1|/5.25551e-55/hypothetical protein CICLE_v10029475mg [Citrus clementina]
Cs2g06960	531	13.685	192.545	3.81453	Up	gi|568827113|ref|XP_006467912.1|/2.25278e-99/PREDICTED: protein MOTHER of FT and TF 1 [Citrus sinensis]
Cs2g04430	1738.95	16.7	60.705	1.86197	Up	gi|568826489|ref|XP_006467604.1|/0/PREDICTED: U-box domain-containing protein 17 [Citrus sinensis]
Cs9g18030	1057.75	22.285	78.955	1.82496	Up	gi|985466379|ref|XP_015389563.1|/0/PREDICTED: spermine synthase isoform X2 [Citrus sinensis]
Cs5g16310	1014	34.505	92.96	1.4298	Up	gi|568848599|ref|XP_006478091.1|/0/PREDICTED: 1-aminocyclopropane-1-carboxylate oxidase 5 [Citrus sinensis]
Cs1g09510	462	0.135	12.91	6.57939	Up	gi|641805220|gb|KDO35928.1|/4.94336e-87/hypothetical protein CISIN_1g045827mg, partial [Citrus sinensis]
Cs5g28410	670.29	47.92	135.71	1.50183	Up	gi|567860984|ref|XP_006423146.1|/1.34691e-123/hypothetical protein CICLE_v10029240mg [Citrus clementina]
Cs6g20130	444.49	231.935	108.37	-1.09776	Down	gi|641853547|gb|KDO72365.1|/9.59572e-70/hypothetical protein CISIN_1g031465mg [Citrus sinensis]
Cs4g15360	1186.21	7.325	72.815	3.31334	Up	gi|567918556|ref|XP_006451284.1|/0/hypothetical protein CICLE_v10008531mg [Citrus clementina]
orange1.1t03953	863.93	404.82	1119.25	1.46718	Up	gi|568883237|ref|XP_006494386.1|/1.34979e-149/PREDICTED: haloacid dehalogenase-like hydrolase domain-containing protein 3 [Citrus sinensis]
orange1.1t01758	1503	90.995	41.335	-1.13842	Down	gi|985469165|ref|XP_015380668.1|/0/PREDICTED: LOW QUALITY PROTEIN: squamosa promoter-binding-like protein 1 [Citrus sinensis]
Cs7g09100	1401	17.48	141.685	3.01891	Up	gi|568860844|ref|XP_006483924.1|/0/PREDICTED: lipase [Citrus sinensis]
Cs6g15060	504	40.28	195.08	2.27593	Up	gi|568856455|ref|XP_006481799.1|/7.8743e-77/PREDICTED: zinc finger A20 and AN1 domain-containing stress-associated protein 6 [Citrus sinensis]
Cs5g14800	1294.21	36.2	183.07	2.33833	Up	gi|568848282|ref|XP_006477946.1|/0/PREDICTED: cytochrome P450 CYP72A219-like [Citrus sinensis]
Cs1g20820	201	48.715	105.06	1.10878	Up	-
Cs8g05730	2094	70.32	10.78	-2.70558	Down	gi|568867515|ref|XP_006487082.1|/0/PREDICTED: LOW QUALITY PROTEIN: presequence protease 2, chloroplastic/mitochondrial [Citrus sinensis]
Cs4g01870	768.29	57.01	120.355	1.07801	Up	gi|568840112|ref|XP_006474015.1|/1.02159e-129/PREDICTED: uncharacterized protein LOC102612451 [Citrus sinensis]
Cs3g25420	372	23.46	114.26	2.28405	Up	gi|568839191|ref|XP_006473574.1|/5.34869e-57/PREDICTED: thioredoxin H1 [Citrus sinensis]
orange1.1t00556	1596	8.3	60.435	2.8642	Up	gi|567904522|ref|XP_006444749.1|/0/hypothetical protein CICLE_v10019672mg [Citrus clementina]
orange1.1t02044	1050	44.04	188.785	2.09986	Up	gi|568879456|ref|XP_006492674.1|/0/PREDICTED: peroxidase E5-like [Citrus sinensis]
Cs8g01810	822.73	94.715	577.895	2.60914	Up	gi|568866611|ref|XP_006486645.1|/1.35106e-160/PREDICTED: endochitinase-like isoform X1 [Citrus sinensis]
Cs2g19430	612	2.885	17.39	2.59161	Up	gi|568830358|ref|XP_006469468.1|/5.51506e-83/PREDICTED: uncharacterized protein LOC102620121 [Citrus sinensis]
Cs1g16000	917.67	426.205	120.595	-1.82138	Down	gi|567868441|ref|XP_006426843.1|/4.16923e-151/hypothetical protein CICLE_v10025938mg [Citrus clementina]
orange1.1t05770	205	8.09	30.18	1.89938	Up	gi|568874983|ref|XP_006490591.1|/8.81058e-31/PREDICTED: ABC transporter C family member 10-like [Citrus sinensis]
Cs7g08390	2586	21.8	5.125	-2.0887	Down	gi|567891829|ref|XP_006438435.1|/0/hypothetical protein CICLE_v10030691mg [Citrus clementina]
Cs6g19630	1394.19	5.15	22.49	2.12664	Up	gi|567876707|ref|XP_006430943.1|/0/hypothetical protein CICLE_v10011662mg [Citrus clementina]
Cs3g27850	890.79	23.83	88.12	1.88669	Up	gi|568839808|ref|XP_006473869.1|/2.3863e-144/PREDICTED: bZIP transcription factor 60 [Citrus sinensis]
Cs5g33330	507	9.715	30.725	1.66113	Up	gi|567903788|ref|XP_006444382.1|/9.78941e-91/hypothetical protein CICLE_v10022576mg [Citrus clementina]
Cs5g33710	558	261.32	73.335	-1.83324	Down	gi|985450590|ref|XP_015386238.1|/1.76505e-23/PREDICTED: leucine-rich repeat extensin-like protein 3 [Citrus sinensis]
orange1.1t05124	882	40.515	242.24	2.57991	Up	gi|568866611|ref|XP_006486645.1|/1.35106e-160/PREDICTED: endochitinase-like isoform X1 [Citrus sinensis]
Cs7g01940	537	109.955	307.86	1.48536	Up	gi|568858739|ref|XP_006482901.1|/3.38917e-82/PREDICTED: zinc finger A20 and AN1 domain-containing stress-associated protein 5 [Citrus sinensis]
Cs7g28650	759	61.32	217.89	1.82917	Up	gi|567887082|ref|XP_006436063.1|/1.4061e-141/hypothetical protein CICLE_v10032534mg [Citrus clementina]
Cs5g03600	1098.8	70.39	150.23	1.09373	Up	gi|568845430|ref|XP_006476576.1|/1.60655e-122/PREDICTED: sugar phosphatase YfbT [Citrus sinensis]
orange1.1t00500	971.55	55.185	134.115	1.28112	Up	gi|567904694|ref|XP_006444835.1|/0/hypothetical protein CICLE_v10021159mg [Citrus clementina]
Cs4g07840	2277	87.5	6.325	-3.79015	Down	gi|568841693|ref|XP_006474792.1|/0/PREDICTED: probable galactinol--sucrose galactosyltransferase 1 [Citrus sinensis]
Cs7g09440	459	4.715	153.305	5.023	Up	gi|568860907|ref|XP_006483954.1|/3.95844e-60/PREDICTED: probable E3 ubiquitin-protein ligase XERICO [Citrus sinensis]
Cs9g06310	360.76	94.235	32.215	-1.54853	Down	gi|985464436|ref|XP_006489322.2|/3.63489e-53/PREDICTED: uncharacterized protein LOC102610339 [Citrus sinensis]
Cs7g31010	1086	2.665	20.78	2.96299	Up	gi|567886456|ref|XP_006435750.1|/5.12214e-168/hypothetical protein CICLE_v10031811mg [Citrus clementina]
Cs3g27270	1941	14.755	0.225	-6.03514	Down	gi|985441565|ref|XP_006473917.2|/0/PREDICTED: U-box domain-containing protein 15 [Citrus sinensis]
Cs3g20040	2166	277.45	126.445	-1.13372	Down	gi|641861835|gb|KDO80522.1|/0/hypothetical protein CISIN_1g004971mg [Citrus sinensis]
Cs1g15940	852	99.4	41.22	-1.2699	Down	gi|568822583|ref|XP_006465710.1|/8.89375e-154/PREDICTED: acid phosphatase 1 [Citrus sinensis]
Cs2g02450	1293	5.255	37.055	2.81791	Up	gi|568825993|ref|XP_006467360.1|/0/PREDICTED: uncharacterized protein LOC102610018 [Citrus sinensis]
Cs2g05280	501	3.175	34.5	3.44177	Up	gi|568826676|ref|XP_006467696.1|/3.71149e-63/PREDICTED: pathogenesis-related genes transcriptional activator PTI5 [Citrus sinensis]
Cs9g03785	1146	49.74	371.765	2.90191	Up	gi|567852653|ref|XP_006419490.1|/0/hypothetical protein CICLE_v10005158mg [Citrus clementina]
Cs5g21775	69	1.735	33.63	4.27674	Up	-
Cs8g19530	492	131.625	363.055	1.46375	Up	gi|567864638|ref|XP_006424968.1|/5.30661e-67/hypothetical protein CICLE_v10029428mg [Citrus clementina]
Cs1g24850	1455	67.23	11.175	-2.58883	Down	gi|568825020|ref|XP_006466887.1|/0/PREDICTED: aldehyde dehydrogenase family 3 member F1 [Citrus sinensis]
Cs8g18490	441	196.465	1141.31	2.53834	Up	gi|567864354|ref|XP_006424826.1|/8.96704e-76/hypothetical protein CICLE_v10029517mg [Citrus clementina]
Cs3g01120	2097	635.58	281.69	-1.17397	Down	gi|568833147|ref|XP_006470777.1|/0/PREDICTED: ferric reduction oxidase 7, chloroplastic-like [Citrus sinensis]
Cs9g15430	387	529.945	1618.92	1.61112	Up	gi|568874134|ref|XP_006490176.1|/4.31298e-54/PREDICTED: inhibitor of trypsin and hageman factor-like [Citrus sinensis]
Cs5g01490	561	48.55	116.63	1.2644	Up	gi|568844839|ref|XP_006476288.1|/2.61862e-99/PREDICTED: mediator of RNA polymerase II transcription subunit 10b [Citrus sinensis]
Cs8g19060	384	49	10.525	-2.21896	Down	gi|568870387|ref|XP_006488386.1|/1.44056e-49/PREDICTED: tropinone reductase homolog At2g29170-like [Citrus sinensis]
Cs2g28140	1155	109.155	35.88	-1.60513	Down	gi|568832219|ref|XP_006470339.1|/0/PREDICTED: GDSL esterase/lipase At3g27950 [Citrus sinensis]
Cs1g11360	1695	38.565	89.3	1.21137	Up	gi|568821562|ref|XP_006465227.1|/0/PREDICTED: protein NUCLEAR FUSION DEFECTIVE 4-like [Citrus sinensis]
Cs8g20020	1611	104.655	43.64	-1.26192	Down	gi|568870618|ref|XP_006488496.1|/0/PREDICTED: uncharacterized protein LOC102614483 [Citrus sinensis]
Cs8g18860	1137	16.495	2.355	-2.80823	Down	gi|567864460|ref|XP_006424879.1|/1.64245e-162/hypothetical protein CICLE_v10028658mg [Citrus clementina]
orange1.1t01703	2632.86	125.86	53.005	-1.24762	Down	gi|568878764|ref|XP_006492356.1|/0/PREDICTED: pentatricopeptide repeat-containing protein At2g31400, chloroplastic [Citrus sinensis]
Cs6g04550	753	59.365	127.275	1.10026	Up	gi|568854031|ref|XP_006480639.1|/2.08652e-105/PREDICTED: uncharacterized protein LOC102612278 [Citrus sinensis]
Cs5g33700	456	43.585	136.21	1.64393	Up	gi|567903906|ref|XP_006444441.1|/9.47758e-54/hypothetical protein CICLE_v10022679mg [Citrus clementina]
Cs2g27010	615.65	131.01	309.505	1.24029	Up	gi|568831936|ref|XP_006470202.1|/7.60342e-118/PREDICTED: ras-related protein RABB1b isoform X1 [Citrus sinensis]
Cs8g17390	1513.33	166.52	345.125	1.05142	Up	gi|568870005|ref|XP_006488203.1|/0/PREDICTED: ethylene-responsive transcription factor RAP2-7 isoform X1 [Citrus sinensis]
Cs1g22620	1995	399.61	170.495	-1.22886	Down	gi|568824421|ref|XP_006466600.1|/0/PREDICTED: zeaxanthin epoxidase, chloroplastic [Citrus sinensis]
orange1.1t03348	1878	6.2	24.235	1.96675	Up	gi|985471786|ref|XP_015381326.1|/0/PREDICTED: somatic embryogenesis receptor kinase 1-like isoform X1 [Citrus sinensis]
Cs5g12590	723	13.675	40.6	1.56994	Up	gi|568847886|ref|XP_006477762.1|/1.80723e-119/PREDICTED: pathogen-related protein-like [Citrus sinensis]
orange1.1t02389	798	9.965	98.085	3.29909	Up	gi|568880154|ref|XP_006492999.1|/2.9846e-153/PREDICTED: putative methyltransferase DDB_G0268948 [Citrus sinensis]
Cs4g16270	2640	88.89	28.78	-1.62695	Down	gi|568843550|ref|XP_006475667.1|/0/PREDICTED: uncharacterized protein LOC102629174 [Citrus sinensis]
Cs3g09820	3270	33.835	7.13	-2.24654	Down	gi|568835038|ref|XP_006471591.1|/0/PREDICTED: ABC transporter B family member 2-like isoform X1 [Citrus sinensis]
orange1.1t00326	873	180.55	370.615	1.03752	Up	gi|568875941|ref|XP_006491047.1|/7.51316e-164/PREDICTED: (+)-neomenthol dehydrogenase-like [Citrus sinensis]
Cs3g11400	372	6.555	56.745	3.11383	Up	gi|567880977|ref|XP_006433047.1|/1.14878e-67/hypothetical protein CICLE_v10003728mg [Citrus clementina]
Cs6g14280	699	31.285	7.91	-1.98372	Down	gi|568856330|ref|XP_006481737.1|/1.91245e-131/PREDICTED: uncharacterized protein LOC102613972 [Citrus sinensis]
Cs3g27030	2172	312.385	139.13	-1.16689	Down	gi|568839578|ref|XP_006473758.1|/0/PREDICTED: ATP-dependent zinc metalloprotease FTSH, chloroplastic [Citrus sinensis]
Cs1g16820	716.12	98.52	19.8	-2.31492	Down	gi|568822838|ref|XP_006465833.1|/1.4124e-82/PREDICTED: chaperone protein DnaJ isoform X2 [Citrus sinensis]
Cs4g11220	618	18.82	56.615	1.58892	Up	gi|568842566|ref|XP_006475214.1|/5.26979e-97/PREDICTED: protein NDR1 [Citrus sinensis]
Cs3g23120	1185	25.675	7.705	-1.7365	Down	gi|568838543|ref|XP_006473270.1|/0/PREDICTED: cyclin-D3-1 [Citrus sinensis]
Cs7g15480	1539	159.13	50.44	-1.65757	Down	gi|568862478|ref|XP_006484710.1|/0/PREDICTED: cytochrome P450 89A2-like [Citrus sinensis]
Cs2g06840	570	4.39	33.57	2.93488	Up	gi|568827083|ref|XP_006467897.1|/8.25989e-96/PREDICTED: F-box protein At1g61340 [Citrus sinensis]
orange1.1t06054	131	20.685	76.135	1.87997	Up	gi|567889522|ref|XP_006437283.1|/7.15806e-17/hypothetical protein CICLE_v10032663mg [Citrus clementina]
orange1.1t02599	585	13.415	40.015	1.57669	Up	gi|567888696|ref|XP_006436870.1|/1.48882e-95/hypothetical protein CICLE_v10032814mg [Citrus clementina]
Cs4g13780	630	0.5	11.205	4.48607	Up	gi|985444512|ref|XP_015384878.1|/5.68635e-118/PREDICTED: licodione synthase-like [Citrus sinensis]
Cs9g09180	663.4	4.45	27.39	2.62177	Up	gi|568872954|ref|XP_006489627.1|/3.90008e-111/PREDICTED: uncharacterized protein LOC102627113 [Citrus sinensis]
Cs1g20420	513	107.575	346.305	1.6867	Up	gi|568823842|ref|XP_006466317.1|/1.33914e-74/PREDICTED: uncharacterized protein LOC102613010 isoform X2 [Citrus sinensis]
Cs7g12420	1032	155.3	71.27	-1.12369	Down	gi|985457049|ref|XP_006484567.2|/4.8576e-179/PREDICTED: protein STRICTOSIDINE SYNTHASE-LIKE 10-like [Citrus sinensis]
orange1.1t05396	192	164.32	483.105	1.55583	Up	gi|574282814|ref|NP_001276070.1|/6.81999e-12/abscisic stress-ripening protein 2-like [Citrus sinensis]
Cs6g11350	4133.53	18.68	70.27	1.91141	Up	gi|567874357|ref|XP_006429768.1|/0/hypothetical protein CICLE_v10010914mg [Citrus clementina]
Cs8g04700	1581	91.425	247.695	1.4379	Up	gi|985461016|ref|XP_015388362.1|/0/PREDICTED: uncharacterized protein LOC107178087 [Citrus sinensis]
orange1.1t00177	494.88	37.88	98.25	1.37502	Up	gi|568875516|ref|XP_006490840.1|/2.71549e-63/PREDICTED: uncharacterized protein LOC102629142 [Citrus sinensis]
Cs6g04020	1908	69.59	25.535	-1.4464	Down	gi|567872635|ref|XP_006428907.1|/0/hypothetical protein CICLE_v10011055mg [Citrus clementina]
Cs4g18310	1155	141.375	459.485	1.70049	Up	gi|641861450|gb|KDO80138.1|/0/hypothetical protein CISIN_1g016091mg [Citrus sinensis]
Cs2g19110	2156.54	59.415	260.36	2.13161	Up	gi|568830284|ref|XP_006469431.1|/0/PREDICTED: long chain acyl-CoA synthetase 8 [Citrus sinensis]
Cs7g28620	594.35	90.48	31.315	-1.53075	Down	gi|567887094|ref|XP_006436069.1|/7.53361e-137/hypothetical protein CICLE_v10032564mg [Citrus clementina]
Cs5g32590	321	23.08	58.79	1.34893	Up	gi|567903524|ref|XP_006444250.1|/5.45415e-57/hypothetical protein CICLE_v10022989mg [Citrus clementina]
Cs4g01010	894.27	100	213.72	1.09572	Up	gi|641840382|gb|KDO59302.1|/2.01544e-151/hypothetical protein CISIN_1g022320mg [Citrus sinensis]
Cs2g01640	573	36.045	91.685	1.34689	Up	gi|641859889|gb|KDO78579.1|/1.95877e-97/hypothetical protein CISIN_1g029885mg [Citrus sinensis]
Cs2g09520	387	2275.64	1011.05	-1.17041	Down	gi|567913281|ref|XP_006448954.1|/5.63293e-54/hypothetical protein CICLE_v10017170mg [Citrus clementina]
orange1.1t00110	579	90.91	225.285	1.30924	Up	gi|985466606|ref|XP_015389612.1|/5.33555e-82/PREDICTED: uncharacterized protein LOC102621925 [Citrus sinensis]
Cs6g15880	1704	2.495	16.135	2.69308	Up	gi|568856748|ref|XP_006481939.1|/0/PREDICTED: probable acyl-activating enzyme 12, peroxisomal [Citrus sinensis]
Cs7g08920	1659	60.995	22.03	-1.46922	Down	gi|568860794|ref|XP_006483899.1|/0/PREDICTED: CRS2-associated factor 2, chloroplastic [Citrus sinensis]
Cs9g04410	3291	56.355	20.69	-1.44561	Down	gi|568871836|ref|XP_006489086.1|/0/PREDICTED: isoleucine--tRNA ligase, chloroplastic/mitochondrial [Citrus sinensis]
Cs3g06830	1185	303.74	2197.76	2.85513	Up	gi|567879929|ref|XP_006432523.1|/0/hypothetical protein CICLE_v10001412mg [Citrus clementina]
Cs5g01880	609	2.985	21.89	2.87447	Up	gi|568844946|ref|XP_006476341.1|/1.52719e-93/PREDICTED: bidirectional sugar transporter SWEET7 [Citrus sinensis]
Cs9g03710	1281	36.475	108.615	1.57424	Up	gi|567852627|ref|XP_006419477.1|/0/hypothetical protein CICLE_v10005026mg [Citrus clementina]
Cs3g03890	858	36.4	3.555	-3.35602	Down	gi|985438077|ref|XP_015383476.1|/5.3186e-130/PREDICTED: homogentisate geranylgeranyltransferase-like [Citrus sinensis]
Cs5g27665	144	53.1	132.985	1.32448	Up	gi|568851103|ref|XP_006479233.1|/8.91485e-20/PREDICTED: wound-induced basic protein [Citrus sinensis]
Cs5g16290	1101	169.535	418.95	1.30519	Up	gi|568848596|ref|XP_006478090.1|/0/PREDICTED: caffeic acid 3-O-methyltransferase [Citrus sinensis]
Cs7g25890	1422	6.99	27.835	1.99354	Up	gi|568864681|ref|XP_006485721.1|/0/PREDICTED: UDP-glycosyltransferase 89B2-like [Citrus sinensis]
Cs4g06210	765	43.155	4.97	-3.11821	Down	gi|568841096|ref|XP_006474498.1|/6.01681e-132/PREDICTED: ylmG homolog protein 2, chloroplastic [Citrus sinensis]
Cs3g02980	546	22.64	62.93	1.47487	Up	gi|568836103|ref|XP_006472088.1|/1.73975e-73/PREDICTED: REF/SRPP-like protein At3g05500 [Citrus sinensis]
Cs8g09220	519	1129.71	492.48	-1.19782	Down	gi|574284219|ref|NP_001276071.1|/1.6566e-88/uncharacterized protein LOC102623101 [Citrus sinensis]
Cs1g16180	1302	239.765	66.42	-1.85193	Down	gi|567879761|ref|XP_006432439.1|/0/hypothetical protein CICLE_v10001212mg [Citrus clementina]
Cs5g05590	870	0.715	24.5	5.09869	Up	gi|568830776|ref|XP_006469662.1|/3.64667e-105/PREDICTED: uncharacterized protein LOC102628195 [Citrus sinensis]
Cs3g11490	762	94.16	37.085	-1.34428	Down	gi|567881005|ref|XP_006433061.1|/1.52498e-119/hypothetical protein CICLE_v10001793mg [Citrus clementina]
Cs9g04990	1004.04	103.195	46.125	-1.16175	Down	gi|567853017|ref|XP_006419672.1|/3.47496e-175/hypothetical protein CICLE_v10005517mg [Citrus clementina]
orange1.1t00472	1095	7.135	31.83	2.1574	Up	gi|568876351|ref|XP_006491244.1|/0/PREDICTED: probable WRKY transcription factor 46 [Citrus sinensis]
Cs7g08400	1867.44	36.78	103.33	1.49027	Up	gi|567891827|ref|XP_006438434.1|/0/hypothetical protein CICLE_v10030755mg [Citrus clementina]
Cs5g04290	927.46	395.91	1017.14	1.36128	Up	gi|641857294|gb|KDO76039.1|/7.50091e-148/hypothetical protein CISIN_1g019954mg [Citrus sinensis]
Cs2g17980	987	22.56	87.87	1.9616	Up	gi|641841951|gb|KDO60861.1|/2.75302e-139/hypothetical protein CISIN_1g026017mg [Citrus sinensis]
Cs6g16200	1250.5	1071.67	401.035	-1.41806	Down	gi|568856845|ref|XP_006481986.1|/0/PREDICTED: magnesium-protoporphyrin IX monomethyl ester [oxidative] cyclase, chloroplastic [Citrus sinensis]
Cs8g12790	1329	83.58	37.255	-1.16572	Down	gi|568868988|ref|XP_006487727.1|/0/PREDICTED: rubisco accumulation factor 1, chloroplastic [Citrus sinensis]
Cs1g26280	918	413.08	176.115	-1.2299	Down	gi|763744275|gb|KJB11774.1|/8.18394e-63/hypothetical protein B456_001G276600 [Gossypium raimondii]
Cs2g07700	1389	10.65	120.68	3.50226	Up	gi|568827285|ref|XP_006467995.1|/0/PREDICTED: tryptophan synthase beta chain 1 [Citrus sinensis]
Cs3g18650	1978.72	31.72	72.16	1.18581	Up	gi|568837265|ref|XP_006472647.1|/0/PREDICTED: sulfate transporter 1.3-like isoform X2 [Citrus sinensis]
Cs8g08920	378	23.08	73.545	1.67198	Up	gi|641824892|gb|KDO44194.1|/1.7093e-55/hypothetical protein CISIN_1g033192mg [Citrus sinensis]
Cs4g04000	528	4.745	27.905	2.55604	Up	gi|641842972|gb|KDO61874.1|/4.05763e-77/hypothetical protein CISIN_1g030585mg [Citrus sinensis]
orange1.1t05631	189	99.97	26.17	-1.93358	Down	gi|568870387|ref|XP_006488386.1|/8.04126e-29/PREDICTED: tropinone reductase homolog At2g29170-like [Citrus sinensis]
Cs9g06270	709.11	910.045	248.845	-1.87069	Down	gi|567853345|ref|XP_006419836.1|/2.59289e-131/hypothetical protein CICLE_v10005766mg [Citrus clementina]
orange1.1t05646	216	16.8	0.01	-10.7142	Down	gi|641830985|gb|KDO50057.1|/4.46379e-35/hypothetical protein CISIN_1g019368mg [Citrus sinensis]
Cs6g04470	921	137.54	575.37	2.06464	Up	gi|568854015|ref|XP_006480631.1|/7.22326e-168/PREDICTED: polyubiquitin [Citrus sinensis]
Cs3g04125	452	38.675	93.93	1.28018	Up	gi|641820896|gb|KDO40722.1|/1.56249e-80/hypothetical protein CISIN_1g022452mg [Citrus sinensis]
Cs7g07330	468	0.01	9.38	9.87344	Up	gi|985455273|ref|XP_015387192.1|/2.52605e-70/PREDICTED: uncharacterized protein LOC107177637 [Citrus sinensis]
Cs5g03830	684	188.39	398.485	1.0808	Up	gi|568845474|ref|XP_006476598.1|/7.26097e-128/PREDICTED: probable phospholipid hydroperoxide glutathione peroxidase [Citrus sinensis]
Cs6g15800	1668	76.11	22.29	-1.77169	Down	gi|568856731|ref|XP_006481931.1|/0/PREDICTED: probable glycosyltransferase At5g03795 [Citrus sinensis]
Cs7g29830	1542	181.585	52.58	-1.78806	Down	gi|674940038|emb|CDX93168.1|/1.78635e-168/BnaC04g47280D [Brassica napus]
Cs6g19600	1095	17.4	51.47	1.56464	Up	gi|568857735|ref|XP_006482420.1|/0/PREDICTED: PI-PLC X domain-containing protein At5g67130-like isoform X1 [Citrus sinensis]
Cs9g04210	294	557.015	1211.46	1.12096	Up	gi|574283308|ref|NP_001276069.1|/3.51488e-48/late embryogenesis abundant protein Lea5 [Citrus sinensis]
Cs9g17050	336	10.685	0.01	-10.0614	Down	gi|568874501|ref|XP_006490354.1|/1.84957e-49/PREDICTED: uncharacterized protein LOC102626656 isoform X1 [Citrus sinensis]
Cs2g15660	633	43.595	12.21	-1.8361	Down	gi|567908909|ref|XP_006446768.1|/4.5592e-115/hypothetical protein CICLE_v10015734mg [Citrus clementina]
Cs2g04310	2718	95.97	18.38	-2.38445	Down	gi|985432990|ref|XP_006467584.2|/0/PREDICTED: uncharacterized protein LOC102620031 [Citrus sinensis]
orange1.1t05436	170	17.63	1.945	-3.18019	Down	gi|568845500|ref|XP_006476609.1|/7.18142e-25/PREDICTED: activating signal cointegrator 1 [Citrus sinensis]
Cs4g16860	822	159.275	611.615	1.9411	Up	gi|568843683|ref|XP_006475729.1|/9.82367e-155/PREDICTED: probable strigolactone esterase D14 homolog [Citrus sinensis]
Cs3g26900	1629	65.84	22.71	-1.53564	Down	gi|567885469|ref|XP_006435293.1|/0/hypothetical protein CICLE_v10000783mg [Citrus clementina]
Cs1g04340	3567	34.07	11.31	-1.5909	Down	gi|567870621|ref|XP_006427932.1|/0/hypothetical protein CICLE_v10024737mg [Citrus clementina]
orange1.1t01600	1086	59.345	15.14	-1.97076	Down	gi|568878556|ref|XP_006492255.1|/0/PREDICTED: protein trichome birefringence-like 43 [Citrus sinensis]
Cs8g06590	813	59.28	16.71	-1.82683	Down	gi|568867684|ref|XP_006487163.1|/3.91433e-148/PREDICTED: organ-specific protein S2-like [Citrus sinensis]
Cs6g18330	303	713.41	1433.14	1.00638	Up	gi|567876271|ref|XP_006430725.1|/9.83762e-35/hypothetical protein CICLE_v10013188mg [Citrus clementina]
Cs6g07320	438	13.185	41.56	1.6563	Up	gi|568854621|ref|XP_006480920.1|/1.54565e-51/PREDICTED: class I heat shock protein-like [Citrus sinensis]
Cs1g17380	2176.03	30.535	83.16	1.44543	Up	gi|568822985|ref|XP_006465905.1|/0/PREDICTED: linoleate 13S-lipoxygenase 3-1, chloroplastic-like [Citrus sinensis]
Cs2g28870	1608	26.275	6.67	-1.97793	Down	gi|567908219|ref|XP_006446423.1|/0/hypothetical protein CICLE_v10014849mg [Citrus clementina]
Cs1g12670	625.61	139.095	343.77	1.30537	Up	gi|568821820|ref|XP_006465346.1|/6.11852e-104/PREDICTED: caffeoyl-CoA O-methyltransferase 5-like [Citrus sinensis]
Cs9g13460	4140	514.37	223.99	-1.19937	Down	gi|568873744|ref|XP_006489988.1|/0/PREDICTED: magnesium-chelatase subunit ChlH, chloroplastic [Citrus sinensis]
Cs6g21410	243.46	61.08	15.37	-1.99058	Down	gi|567877159|ref|XP_006431169.1|/7.23434e-33/hypothetical protein CICLE_v10013233mg [Citrus clementina]
Cs3g01250	2095.97	49.56	18.565	-1.41659	Down	gi|568833185|ref|XP_006470792.1|/0/PREDICTED: probable leucine-rich repeat receptor-like protein kinase At5g49770 [Citrus sinensis]
Cs5g05040	576	195.94	39.975	-2.29324	Down	gi|641850889|gb|KDO69761.1|/3.05833e-84/hypothetical protein CISIN_1g029547mg [Citrus sinensis]
Cs2g21940	375	6.04	146.365	4.59888	Up	gi|567910345|ref|XP_006447486.1|/1.22333e-69/hypothetical protein CICLE_v10017183mg [Citrus clementina]
Cs8g05230	1260	77.535	22.935	-1.7573	Down	gi|985460833|ref|XP_015388334.1|/0/PREDICTED: uncharacterized protein At4g06744-like [Citrus sinensis]
Cs2g01710	443	14.94	44.655	1.57964	Up	gi|568825821|ref|XP_006467276.1|/1.53044e-59/PREDICTED: acyl carrier protein 3, mitochondrial isoform X2 [Citrus sinensis]
Cs8g09250	543	589.655	251.1	-1.23161	Down	gi|568868252|ref|XP_006487422.1|/3.31366e-93/PREDICTED: peptidyl-prolyl cis-trans isomerase 1 [Citrus sinensis]
Cs6g19100	1341	55.445	18.65	-1.57188	Down	gi|568857525|ref|XP_006482316.1|/0/PREDICTED: protein trichome birefringence-like 19 [Citrus sinensis]
Cs1g20580	1085.02	41.055	674.36	4.03789	Up	gi|568823899|ref|XP_006466345.1|/1.7108e-130/PREDICTED: probable mannitol dehydrogenase [Citrus sinensis]
Cs5g26220	873	247.01	720.645	1.54472	Up	gi|567901746|ref|XP_006443361.1|/2.51273e-143/hypothetical protein CICLE_v10021469mg [Citrus clementina]
Cs3g20470	1020	42.275	161.725	1.93567	Up	gi|568837756|ref|XP_006472887.1|/5.0556e-120/PREDICTED: uncharacterized protein LOC102608221 [Citrus sinensis]
Cs2g20140	405	140.705	569.48	2.01697	Up	gi|567910767|ref|XP_006447697.1|/1.73606e-15/hypothetical protein CICLE_v10017145mg [Citrus clementina]
Cs1g20270	936	32.76	143.835	2.13441	Up	gi|567867329|ref|XP_006426287.1|/1.59171e-154/hypothetical protein CICLE_v10026128mg [Citrus clementina]
Cs1g21830	714.26	113.385	40.535	-1.48399	Down	gi|567866883|ref|XP_006426064.1|/2.41906e-106/hypothetical protein CICLE_v10026374mg [Citrus clementina]
Cs6g18680	549	22746	8538.01	-1.41364	Down	gi|568857400|ref|XP_006482254.1|/2.14339e-103/PREDICTED: ribulose bisphosphate carboxylase small chain, chloroplastic-like [Citrus sinensis]
Cs5g16780	699	1641.81	3655.76	1.15489	Up	gi|568848697|ref|XP_006478134.1|/3.60673e-130/PREDICTED: miraculin [Citrus sinensis]
Cs3g18770	228	0.595	16.95	4.83225	Up	gi|567883005|ref|XP_006434061.1|/2.51172e-22/hypothetical protein CICLE_v10003034mg [Citrus clementina]
Cs3g23480	1364.53	92.26	326.85	1.82485	Up	gi|568838635|ref|XP_006473315.1|/5.64173e-171/PREDICTED: ABSCISIC ACID-INSENSITIVE 5-like protein 5 [Citrus sinensis]
Cs2g17380	318	17.05	61.105	1.84152	Up	gi|568829881|ref|XP_006469243.1|/6.27438e-45/PREDICTED: uncharacterized protein LOC102627719 [Citrus sinensis]
Cs3g16030	795	101.13	23.045	-2.13369	Down	gi|568836536|ref|XP_006472297.1|/7.55149e-149/PREDICTED: probable strigolactone esterase D14 homolog [Citrus sinensis]
Cs3g15865	64	159.21	54.225	-1.5539	Down	-
Cs3g10840	1127.19	117.805	270.295	1.19813	Up	gi|567880749|ref|XP_006432933.1|/0/hypothetical protein CICLE_v10001524mg [Citrus clementina]
Cs2g04320	6387	21.985	3.6	-2.61045	Down	gi|985432941|ref|XP_015382336.1|/0/PREDICTED: probable LRR receptor-like serine/threonine-protein kinase RFK1 [Citrus sinensis]
Cs3g15210	390	15.755	43.635	1.46968	Up	gi|823258402|ref|XP_012461908.1|/3.89677e-29/PREDICTED: histone H2B-like [Gossypium raimondii]
Cs2g07330	702	2307.03	762.125	-1.59793	Down	gi|568827203|ref|XP_006467954.1|/6.04356e-109/PREDICTED: oxygen-evolving enhancer protein 3-2, chloroplastic [Citrus sinensis]
Cs3g16620	699	0.95	18.675	4.29704	Up	gi|568837970|ref|XP_006472990.1|/1.97908e-128/PREDICTED: transcription factor TGA5 [Citrus sinensis]
orange1.1t00575	1248	34.575	8.53	-2.01911	Down	gi|641867943|gb|KDO86627.1|/0/hypothetical protein CISIN_1g013752mg [Citrus sinensis]
Cs5g06360	1542	28.73	5.495	-2.38637	Down	gi|985446936|ref|XP_015385358.1|/0/PREDICTED: cytochrome P450 71A1-like [Citrus sinensis]
Cs7g03720	699	40.225	327.665	3.02606	Up	gi|568859229|ref|XP_006483144.1|/9.57986e-99/PREDICTED: E3 ubiquitin-protein ligase RING1 [Citrus sinensis]
Cs8g07760	312	85.19	33.005	-1.368	Down	gi|567861730|ref|XP_006423519.1|/7.56984e-32/hypothetical protein CICLE_v10028076mg [Citrus clementina]
Cs2g16880	1857	112.605	11.1	-3.34264	Down	gi|567911833|ref|XP_006448230.1|/0/hypothetical protein CICLE_v10014623mg [Citrus clementina]
Cs3g24740	861	33.885	82	1.27498	Up	gi|567884837|ref|XP_006434977.1|/2.8806e-160/hypothetical protein CICLE_v10002080mg [Citrus clementina]
Cs8g20410	1491.58	119.82	18.18	-2.72044	Down	gi|568870726|ref|XP_006488550.1|/0/PREDICTED: asparagine synthetase [glutamine-hydrolyzing] 1 [Citrus sinensis]
Cs3g25000	456	226.675	62.7	-1.85409	Down	gi|568839083|ref|XP_006473524.1|/4.08257e-81/PREDICTED: uncharacterized protein LOC102616188 [Citrus sinensis]
orange1.1t00453	1188.97	39.23	173.665	2.14628	Up	gi|567904824|ref|XP_006444900.1|/1.15073e-133/hypothetical protein CICLE_v10020314mg [Citrus clementina]
Cs2g13510	1275	9.42	31.18	1.72682	Up	gi|641845882|gb|KDO64768.1|/0/hypothetical protein CISIN_1g011296mg [Citrus sinensis]
Cs6g07830	1419	30.07	83.35	1.47086	Up	gi|568854729|ref|XP_006480972.1|/0/PREDICTED: uncharacterized acetyltransferase At3g50280 [Citrus sinensis]
Cs9g06360	1571.04	103.38	30.495	-1.76131	Down	gi|568872337|ref|XP_006489328.1|/0/PREDICTED: glucose-1-phosphate adenylyltransferase large subunit 3, chloroplastic/amyloplastic [Citrus sinensis]
Cs1g15060	543	10.155	64.635	2.67013	Up	gi|985430599|ref|XP_015386652.1|/5.5385e-48/PREDICTED: uncharacterized protein LOC102613008 isoform X1 [Citrus sinensis]
Cs5g32840	234	64.005	22.595	-1.50218	Down	gi|567903580|ref|XP_006444278.1|/1.45727e-38/hypothetical protein CICLE_v10023157mg [Citrus clementina]
Cs2g05460	429	2.305	21.4	3.21477	Up	gi|568826726|ref|XP_006467721.1|/3.95141e-76/PREDICTED: glutaredoxin-C9 [Citrus sinensis]
Cs6g21920	906	8.57	76.635	3.16064	Up	gi|568858349|ref|XP_006482716.1|/1.46335e-165/PREDICTED: UPF0301 protein Sden_2674 [Citrus sinensis]
Cs7g01180	354	28.895	71.97	1.31658	Up	gi|567892995|ref|XP_006439018.1|/2.61577e-59/hypothetical protein CICLE_v10033102mg [Citrus clementina]
Cs7g09720	1314	21.58	2.955	-2.86846	Down	gi|568860979|ref|XP_006483989.1|/0/PREDICTED: WD repeat-containing protein 86 [Citrus sinensis]
Cs1g18300	2538	33.475	11.195	-1.58023	Down	gi|985431361|ref|XP_015388174.1|/0/PREDICTED: beta-galactosidase 1 isoform X1 [Citrus sinensis]
Cs9g01980	726	84.215	33.145	-1.34529	Down	gi|568871274|ref|XP_006488815.1|/1.40248e-103/PREDICTED: uncharacterized protein LOC102611530 [Citrus sinensis]
Cs2g23550	570	14.7	40.44	1.45997	Up	gi|567909901|ref|XP_006447264.1|/1.81372e-74/hypothetical protein CICLE_v10016841mg [Citrus clementina]
orange1.1t05469	369	0.01	18.745	10.8723	Up	gi|568885819|ref|XP_006495437.1|/6.32431e-66/PREDICTED: alcohol dehydrogenase-like 1 [Citrus sinensis]
orange1.1t02243	477	2.98	241.425	6.34012	Up	gi|568879863|ref|XP_006492865.1|/6.99139e-71/PREDICTED: 18 kDa seed maturation protein-like [Citrus sinensis]
Cs2g02550	1053	78.88	18.07	-2.12606	Down	gi|568826012|ref|XP_006467369.1|/5.41205e-149/PREDICTED: uncharacterized protein LOC102612916 [Citrus sinensis]
Cs6g10480	1141.27	35.565	80.87	1.18515	Up	gi|568855327|ref|XP_006481258.1|/0/PREDICTED: uncharacterized protein LOC102619898 isoform X2 [Citrus sinensis]
Cs2g30930	1533	12.58	51.765	2.04085	Up	gi|568832989|ref|XP_006470700.1|/0/PREDICTED: hexokinase-3-like [Citrus sinensis]
Cs1g19180	285	3.675	29.495	3.00465	Up	gi|567867643|ref|XP_006426444.1|/3.86386e-38/hypothetical protein CICLE_v10026768mg [Citrus clementina]
Cs3g27280	1481.88	4924.72	979.34	-2.33016	Down	gi|567885605|ref|XP_006435361.1|/0/hypothetical protein CICLE_v10000948mg [Citrus clementina]
Cs2g09340	1440	57.445	127.9	1.15476	Up	gi|567878861|ref|XP_006431989.1|/0/hypothetical protein CICLE_v10001000mg [Citrus clementina]
Cs8g12140	2090.9	99.295	46.055	-1.10836	Down	gi|568868866|ref|XP_006487669.1|/0/PREDICTED: beta-galactosidase [Citrus sinensis]
Cs2g19630	1740	78.825	28.205	-1.4827	Down	gi|568830431|ref|XP_006469503.1|/0/PREDICTED: zinc finger CCCH domain-containing protein 18 isoform X3 [Citrus sinensis]
Cs1g26700	1267.43	115.98	327.735	1.49865	Up	gi|568825481|ref|XP_006467106.1|/0/PREDICTED: uncharacterized protein LOC102613314 [Citrus sinensis]
orange1.1t00831	528	328.97	131.115	-1.32712	Down	gi|567910035|ref|XP_006447331.1|/5.47135e-82/hypothetical protein CICLE_v10016927mg [Citrus clementina]
orange1.1t01664	719.98	47.75	5.84	-3.03146	Down	gi|641868334|gb|KDO87018.1|/2.8681e-121/hypothetical protein CISIN_1g024114mg [Citrus sinensis]
orange1.1t04577	627	0.01	24.81	11.2767	Up	gi|985449143|ref|XP_015385887.1|/2.36061e-116/PREDICTED: 2-alkenal reductase (NADP(+)-dependent)-like [Citrus sinensis]
Cs9g01790	1701.13	57.245	155.935	1.44572	Up	gi|568871234|ref|XP_006488795.1|/0/PREDICTED: beta-glucosidase-like SFR2, chloroplastic isoform X1 [Citrus sinensis]
Cs3g09490	1797	105.63	48.435	-1.1249	Down	gi|567880543|ref|XP_006432830.1|/0/hypothetical protein CICLE_v10000648mg [Citrus clementina]
Cs4g15140	598.28	8.595	37.8	2.13682	Up	gi|568843256|ref|XP_006475530.1|/1.41153e-48/PREDICTED: GPN-loop GTPase 1-like [Citrus sinensis]
orange1.1t03161	969	24.94	266.07	3.41527	Up	gi|568881620|ref|XP_006493651.1|/8.97654e-148/PREDICTED: uncharacterized protein LOC102622140 [Citrus sinensis]
Cs5g33500	2652	83.02	35.975	-1.20646	Down	gi|985450838|ref|XP_015386283.1|/0/PREDICTED: putative GTP diphosphokinase RSH1, chloroplastic isoform X2 [Citrus sinensis]
Cs3g25110	1581	16.63	46.72	1.49025	Up	gi|568839103|ref|XP_006473534.1|/0/PREDICTED: glucose-1-phosphate adenylyltransferase large subunit, chloroplastic/amyloplastic [Citrus sinensis]
Cs1g11860	612.21	13.525	54.19	2.0024	Up	gi|985430064|ref|XP_006465256.2|/8.28895e-103/PREDICTED: ribonuclease 3-like protein 1 isoform X1 [Citrus sinensis]
Cs8g08820	878.91	166.45	30.175	-2.46366	Down	gi|568868188|ref|XP_006487396.1|/5.17654e-166/PREDICTED: aquaporin AQPAn.G-like [Citrus sinensis]
Cs4g08990	1200	36.2	91.635	1.33991	Up	gi|567921110|ref|XP_006452561.1|/0/hypothetical protein CICLE_v10008523mg [Citrus clementina]
Cs3g06780	1182	5.575	36.63	2.71598	Up	gi|568834311|ref|XP_006471279.1|/0/PREDICTED: 3-oxo-Delta(4,5)-steroid 5-beta-reductase-like [Citrus sinensis]
Cs7g18460	1614	87.01	13.275	-2.71247	Down	gi|568863038|ref|XP_006484970.1|/0/PREDICTED: glucomannan 4-beta-mannosyltransferase 2 [Citrus sinensis]
orange1.1t03632	663	2.335	29.79	3.67333	Up	gi|568882681|ref|XP_006494143.1|/5.35448e-125/PREDICTED: probable glutathione S-transferase [Citrus sinensis]
orange1.1t01023	501	22.295	54.27	1.28343	Up	gi|567871661|ref|XP_006428420.1|/7.95301e-82/hypothetical protein CICLE_v10012946mg [Citrus clementina]
Cs5g33320	297	53.085	678.505	3.67598	Up	gi|568852650|ref|XP_006479985.1|/1.12987e-38/PREDICTED: indole-3-acetic acid-induced protein ARG2 [Citrus sinensis]
Cs5g21870	672	13.88	99.57	2.8427	Up	gi|567900718|ref|XP_006442847.1|/4.6775e-124/hypothetical protein CICLE_v10022123mg [Citrus clementina]
Cs7g01400	1142.22	11.605	40.705	1.81046	Up	gi|567893079|ref|XP_006439060.1|/0/hypothetical protein CICLE_v10031826mg [Citrus clementina]
orange1.1t02041	1050	69.945	209.595	1.58331	Up	gi|568879458|ref|XP_006492675.1|/0/PREDICTED: peroxidase A2 [Citrus sinensis]
Cs5g34760	1135.34	36.33	90.67	1.31946	Up	gi|567902326|ref|XP_006443651.1|/0/hypothetical protein CICLE_v10020068mg [Citrus clementina]
Cs4g14140	1485	69.335	178.495	1.36423	Up	gi|567918926|ref|XP_006451469.1|/0/hypothetical protein CICLE_v10008095mg [Citrus clementina]
Cs5g21900	831	1.145	18.045	3.97818	Up	gi|568849731|ref|XP_006478596.1|/5.52831e-137/PREDICTED: endochitinase EP3 [Citrus sinensis]
Cs5g06590	958.52	197.46	51.865	-1.92873	Down	gi|568846182|ref|XP_006476936.1|/0/PREDICTED: BTB/POZ and TAZ domain-containing protein 1-like [Citrus sinensis]
Cs1g01540	951	51.39	447.47	3.12223	Up	gi|568819375|ref|XP_006464229.1|/4.72681e-178/PREDICTED: annexin D2 [Citrus sinensis]
Cs5g06600	1285.65	93.14	42.6	-1.12855	Down	gi|985447114|ref|XP_006476937.2|/0/PREDICTED: probable pectate lyase 18 [Citrus sinensis]
Cs6g16900	1347	276.87	99.675	-1.47391	Down	gi|568856992|ref|XP_006482055.1|/0/PREDICTED: tubulin beta-5 chain [Citrus sinensis]
Cs3g16960	282	8.365	49.69	2.57052	Up	gi|568836793|ref|XP_006472417.1|/2.55556e-38/PREDICTED: uncharacterized protein LOC102608295 [Citrus sinensis]
orange1.1t02154	2091	121.69	53.005	-1.19901	Down	gi|568879673|ref|XP_006492772.1|/0/PREDICTED: calcium sensing receptor, chloroplastic isoform X1 [Citrus sinensis]
orange1.1t03320	582	174.9	61.81	-1.50062	Down	gi|985468538|ref|XP_015389999.1|/4.00581e-85/PREDICTED: uncharacterized protein LOC107178872 [Citrus sinensis]
Cs7g29010	1947	240.655	816.705	1.76285	Up	gi|567886976|ref|XP_006436010.1|/0/hypothetical protein CICLE_v10030928mg [Citrus clementina]
Cs1g21820	1359	35.99	12.63	-1.51074	Down	gi|568824180|ref|XP_006466480.1|/0/PREDICTED: formamidase-like isoform X1 [Citrus sinensis]
Cs7g13810	1233	84.775	10.185	-3.05719	Down	gi|568862094|ref|XP_006484525.1|/0/PREDICTED: uncharacterized protein LOC102629406 [Citrus sinensis]
Cs5g28890	321	10.015	50.3	2.3284	Up	gi|568851460|ref|XP_006479410.1|/5.10493e-55/PREDICTED: uncharacterized protein LOC102630153 [Citrus sinensis]
Cs3g16310	423	1.48	16.275	3.45899	Up	gi|568836609|ref|XP_006472331.1|/1.84829e-73/PREDICTED: basic leucine zipper 43-like [Citrus sinensis]
Cs2g21180	654	43.9	110.755	1.33508	Up	gi|567910541|ref|XP_006447584.1|/3.88906e-80/hypothetical protein CICLE_v10016648mg [Citrus clementina]
Cs7g04600	696	15.555	80.29	2.36784	Up	gi|568859482|ref|XP_006483268.1|/3.94973e-129/PREDICTED: glutathione S-transferase U17-like [Citrus sinensis]
Cs7g07640	629.82	73.04	226.24	1.6311	Up	gi|641848293|gb|KDO67170.1|/4.7599e-102/hypothetical protein CISIN_1g026446mg [Citrus sinensis]
Cs7g19420	513	96.21	459.15	2.25471	Up	gi|567888936|ref|XP_006436990.1|/5.78188e-94/hypothetical protein CICLE_v10032920mg [Citrus clementina]
Cs8g04660	564	38.31	92.68	1.27454	Up	gi|568867281|ref|XP_006486968.1|/1.7323e-82/PREDICTED: zinc finger protein 4 [Citrus sinensis]
Cs2g08650	2286	47.685	15.665	-1.60599	Down	gi|568827542|ref|XP_006468116.1|/0/PREDICTED: beta-amyrin synthase-like [Citrus sinensis]
Cs5g05260	2466	18.545	76.79	2.04989	Up	gi|985446185|ref|XP_006476756.2|/0/PREDICTED: U-box domain-containing protein 19-like [Citrus sinensis]
Cs2g27730	324	169.94	431.92	1.34574	Up	gi|568832110|ref|XP_006470286.1|/2.52564e-54/PREDICTED: glutaredoxin-like [Citrus sinensis]
Cs7g09330	517.32	72.55	27.14	-1.41855	Down	gi|567891487|ref|XP_006438264.1|/1.1038e-49/hypothetical protein CICLE_v10032769mg [Citrus clementina]
Cs8g14450	789	51.365	13.18	-1.96244	Down	gi|567888334|ref|XP_006436689.1|/1.04742e-158/hypothetical protein CICLE_v10032468mg [Citrus clementina]
Cs9g09450	378	171.875	637.915	1.892	Up	gi|568873021|ref|XP_006489659.1|/4.05899e-65/PREDICTED: protein PROTON GRADIENT REGULATION 5, chloroplastic [Citrus sinensis]
Cs6g08970	387	42.905	116.595	1.44229	Up	gi|641837789|gb|KDO56739.1|/3.42531e-43/hypothetical protein CISIN_1g033052mg [Citrus sinensis]
Cs3g15450	1142.85	596.19	292.43	-1.02768	Down	gi|568836420|ref|XP_006472242.1|/0/PREDICTED: chloroplast stem-loop binding protein of 41 kDa b, chloroplastic [Citrus sinensis]
Cs3g15900	735	25.975	94.87	1.86883	Up	gi|568836516|ref|XP_006472288.1|/3.19919e-111/PREDICTED: zinc finger protein ZAT10 [Citrus sinensis]
Cs1g06010	349.32	7.175	34.95	2.28424	Up	gi|985428793|ref|XP_015382860.1|/2.41767e-57/PREDICTED: calcium-binding protein PBP1 [Citrus sinensis]
Cs4g15880	1409.23	13.11	43.145	1.71853	Up	gi|641831851|gb|KDO50899.1|/0/hypothetical protein CISIN_1g011578mg [Citrus sinensis]
Cs4g03750	921.66	113.845	52.415	-1.11902	Down	gi|567922622|ref|XP_006453317.1|/0/hypothetical protein CICLE_v10008965mg [Citrus clementina]
Cs2g15180	3225	171.155	75.255	-1.18544	Down	gi|641844526|gb|KDO63419.1|/0/hypothetical protein CISIN_1g005003mg [Citrus sinensis]
Cs2g08250	948	5.505	53.755	3.28758	Up	gi|568827448|ref|XP_006468071.1|/4.87634e-167/PREDICTED: uncharacterized protein LOC102626545 [Citrus sinensis]
Cs4g07300	1101	162.12	53.82	-1.59085	Down	gi|568841546|ref|XP_006474719.1|/0/PREDICTED: protein STRICTOSIDINE SYNTHASE-LIKE 4-like [Citrus sinensis]
Cs2g25850	234	17.66	67.595	1.93643	Up	gi|567910095|ref|XP_006447361.1|/3.15176e-25/hypothetical protein CICLE_v10017361mg [Citrus clementina]
Cs2g23660	696	21.055	147.54	2.80887	Up	gi|985436397|ref|XP_006469902.2|/5.19452e-105/PREDICTED: ethylene-responsive transcription factor 9 [Citrus sinensis]
Cs4g15735	218	3.13	25.545	3.02881	Up	gi|567918266|ref|XP_006451139.1|/2.80894e-21/hypothetical protein CICLE_v10010340mg [Citrus clementina]
Cs8g16510	2025.51	43.15	16.9	-1.35234	Down	gi|568869758|ref|XP_006488084.1|/0/PREDICTED: homeobox-leucine zipper protein REVOLUTA [Citrus sinensis]
Cs2g27610	2367	3.57	68.16	4.25493	Up	gi|568832081|ref|XP_006470272.1|/0/PREDICTED: probable galactinol--sucrose galactosyltransferase 5 [Citrus sinensis]
Cs5g33290	297	106.17	1357.02	3.67599	Up	gi|568852650|ref|XP_006479985.1|/1.12987e-38/PREDICTED: indole-3-acetic acid-induced protein ARG2 [Citrus sinensis]
Cs8g01850	978	158.89	1006.11	2.66269	Up	gi|985460515|ref|XP_015388282.1|/0/PREDICTED: endochitinase-like [Citrus sinensis]
Cs1g22050	771	142.46	58.91	-1.27397	Down	gi|985431581|ref|XP_015388701.1|/6.77733e-06/PREDICTED: lysine-rich arabinogalactan protein 18 isoform X2 [Citrus sinensis]
Cs8g04980	1074	86.89	238.79	1.45848	Up	gi|567860546|ref|XP_006422927.1|/5.34084e-128/hypothetical protein CICLE_v10028651mg [Citrus clementina]
Cs9g12380	1200	18.765	123.285	2.71588	Up	gi|568873603|ref|XP_006489923.1|/0/PREDICTED: guanylate kinase 2-like [Citrus sinensis]
Cs6g10310	1749	49.515	8.165	-2.60034	Down	gi|568855280|ref|XP_006481235.1|/0/PREDICTED: platelet binding protein GspB [Citrus sinensis]
Cs7g27360	1371	63.75	14.655	-2.12103	Down	gi|567887498|ref|XP_006436271.1|/0/hypothetical protein CICLE_v10031497mg [Citrus clementina]
Cs7g04310	2121.63	35.04	84.085	1.26285	Up	gi|568859401|ref|XP_006483229.1|/0/PREDICTED: alpha-amylase 3, chloroplastic [Citrus sinensis]
Cs1g08440	783.98	24.335	94.145	1.95185	Up	gi|567879063|ref|XP_006432090.1|/0/hypothetical protein CICLE_v10001956mg [Citrus clementina]
Cs5g03980	1281	136.075	51.64	-1.39784	Down	gi|568845510|ref|XP_006476614.1|/8.73318e-171/PREDICTED: transcription factor TCP14 [Citrus sinensis]
Cs4g11310	318	13.745	1.035	-3.7312	Down	gi|568842587|ref|XP_006475224.1|/1.14346e-46/PREDICTED: (E)-beta-farnesene synthase-like [Citrus sinensis]
Cs6g15610	1539	167.13	43.385	-1.9457	Down	gi|568856692|ref|XP_006481913.1|/0/PREDICTED: cytochrome P450 76A1-like [Citrus sinensis]
Cs7g32240	1431	25.69	120.19	2.22604	Up	gi|567886100|ref|XP_006435572.1|/0/hypothetical protein CICLE_v10031404mg [Citrus clementina]
Cs2g07600	1080	623.02	9.245	-6.07446	Down	gi|568827273|ref|XP_006467989.1|/0/PREDICTED: thiamine thiazole synthase 2, chloroplastic [Citrus sinensis]
Cs6g13180	2127	46.255	6.11	-2.92037	Down	gi|568856174|ref|XP_006481662.1|/0/PREDICTED: probable glutamate carboxypeptidase 2 [Citrus sinensis]
Cs6g09700	285	17.5	127.9	2.86959	Up	gi|641812771|gb|KDO37446.1|/5.6629e-46/hypothetical protein CISIN_1g045491mg, partial [Citrus sinensis]
orange1.1t02445	1593	25.305	7.415	-1.7709	Down	gi|568880283|ref|XP_006493060.1|/0/PREDICTED: purple acid phosphatase 15 isoform X2 [Citrus sinensis]
Cs5g10490	930	47.985	119.57	1.3172	Up	gi|568847198|ref|XP_006477425.1|/3.54783e-146/PREDICTED: heat stress transcription factor B-2b [Citrus sinensis]
Cs7g15760	678	277.39	1000.47	1.85069	Up	gi|568862525|ref|XP_006484731.1|/1.75303e-126/PREDICTED: probable glutathione S-transferase [Citrus sinensis]
Cs2g11520	687	0.705	14.595	4.37171	Up	gi|568828419|ref|XP_006468541.1|/3.30688e-112/PREDICTED: uncharacterized protein LOC102624547 [Citrus sinensis]
Cs2g20590	958.03	208.7	773.96	1.89083	Up	gi|567910677|ref|XP_006447652.1|/3.61227e-123/hypothetical protein CICLE_v10015962mg [Citrus clementina]
Cs2g16580	468	65.97	150.63	1.19113	Up	gi|568829715|ref|XP_006469164.1|/3.35312e-14/PREDICTED: extensin-like [Citrus sinensis]
Cs4g07540	519	29.755	9.71	-1.61559	Down	gi|568841607|ref|XP_006474749.1|/6.94389e-95/PREDICTED: putative 4-hydroxy-4-methyl-2-oxoglutarate aldolase 3 [Citrus sinensis]
Cs1g22610	1248	32.885	6.675	-2.30059	Down	gi|568824419|ref|XP_006466599.1|/0/PREDICTED: uncharacterized protein LOC102620854 [Citrus sinensis]
Cs2g15130	2173.74	51.635	21.1	-1.29111	Down	gi|568829316|ref|XP_006468969.1|/0/PREDICTED: auxin response factor 6-like [Citrus sinensis]
Cs6g21080	426	0.87	15.755	4.17865	Up	gi|641853731|gb|KDO72549.1|/1.52081e-43/hypothetical protein CISIN_1g032520mg [Citrus sinensis]
Cs3g02125	231	91.82	404.075	2.13774	Up	gi|567855155|ref|XP_006420697.1|/3.99851e-20/hypothetical protein CICLE_v10006362mg [Citrus clementina]
orange1.1t00386	994.32	36.205	86.355	1.25409	Up	gi|567905032|ref|XP_006445004.1|/0/hypothetical protein CICLE_v10020662mg [Citrus clementina]
orange1.1t02182	393	108.335	50.24	-1.10859	Down	gi|568879703|ref|XP_006492785.1|/9.58866e-38/PREDICTED: uncharacterized protein LOC102627820 [Citrus sinensis]
Cs5g17000	1284	22.155	114.415	2.36857	Up	gi|568848707|ref|XP_006478139.1|/0/PREDICTED: BRO1 domain-containing protein BROX [Citrus sinensis]
Cs4g18520	3175.33	941.58	311.405	-1.59629	Down	gi|568844094|ref|XP_006475931.1|/0/PREDICTED: glycine dehydrogenase (decarboxylating), mitochondrial [Citrus sinensis]
Cs9g16150	393	55.785	128.415	1.20286	Up	gi|568874322|ref|XP_006490265.1|/1.86268e-49/PREDICTED: CDGSH iron-sulfur domain-containing protein NEET [Citrus sinensis]
Cs2g04980	1101	1525.01	644.455	-1.24266	Down	gi|987996514|ref|NP_001306992.1|/1.30005e-151/protein trichome birefringence-like 38 precursor [Citrus sinensis]
Cs5g35180	1692	77.735	32.625	-1.25259	Down	gi|641833251|gb|KDO52268.1|/0/hypothetical protein CISIN_1g043020mg [Citrus sinensis]
Cs6g06850	402	302.535	126.29	-1.26036	Down	gi|567873077|ref|XP_006429128.1|/7.00695e-49/hypothetical protein CICLE_v10013090mg [Citrus clementina]
Cs6g15280	4377	25.015	3.935	-2.66836	Down	gi|568856510|ref|XP_006481824.1|/0/PREDICTED: ABC transporter G family member 34-like [Citrus sinensis]
Cs3g01480	360	56.47	22.525	-1.32596	Down	gi|567877683|ref|XP_006431400.1|/6.60898e-63/hypothetical protein CICLE_v10002869mg [Citrus clementina]
Cs7g02880	1446	30.82	9.405	-1.71237	Down	gi|567892625|ref|XP_006438833.1|/0/hypothetical protein CICLE_v10033431mg [Citrus clementina]
Cs2g09450	1555.68	39.76	127.56	1.68179	Up	gi|641856589|gb|KDO75355.1|/0/hypothetical protein CISIN_1g009448mg [Citrus sinensis]
Cs2g24730	939	0.95	27.27	4.84324	Up	gi|568831491|ref|XP_006469998.1|/2.83838e-135/PREDICTED: uncharacterized protein LOC102614992 [Citrus sinensis]
Cs7g09190	1332.24	20.43	4.845	-2.07612	Down	gi|568860861|ref|XP_006483932.1|/0/PREDICTED: protein DETOXIFICATION 29-like isoform X1 [Citrus sinensis]
Cs7g32400	2023.47	114.275	279.57	1.2907	Up	gi|567886060|ref|XP_006435552.1|/0/hypothetical protein CICLE_v10030878mg [Citrus clementina]
Cs3g15460	1020	0.935	112.72	6.91356	Up	gi|568836422|ref|XP_006472243.1|/0/PREDICTED: galactinol synthase 2-like [Citrus sinensis]
Cs6g19940	1389	77.635	271.945	1.80854	Up	gi|568857818|ref|XP_006482461.1|/0/PREDICTED: probable sodium-coupled neutral amino acid transporter 6 [Citrus sinensis]
Cs8g12640	1080	64.145	141.275	1.1391	Up	gi|568868963|ref|XP_006487715.1|/0/PREDICTED: probable low-specificity L-threonine aldolase 1 [Citrus sinensis]
Cs7g04340	1188	27.045	63.005	1.2201	Up	gi|568859413|ref|XP_006483235.1|/0/PREDICTED: uncharacterized protein LOC102612790 [Citrus sinensis]
Cs6g21210	1018.01	20.845	4.33	-2.26726	Down	gi|568858093|ref|XP_006482590.1|/0/PREDICTED: myb-related protein 306-like [Citrus sinensis]
Cs6g16000	1497	64.57	425.32	2.71961	Up	gi|568856792|ref|XP_006481961.1|/0/PREDICTED: protein REVEILLE 1 [Citrus sinensis]
Cs1g06300	831	28.96	76.63	1.40385	Up	gi|568820311|ref|XP_006464666.1|/4.65834e-152/PREDICTED: uncharacterized protein LOC102623764 [Citrus sinensis]
Cs7g13420	894	43.325	7.875	-2.45985	Down	gi|567890255|ref|XP_006437648.1|/3.18375e-165/hypothetical protein CICLE_v10032259mg [Citrus clementina]
orange1.1t00571	2157	188.435	23.385	-3.01041	Down	gi|568876620|ref|XP_006491373.1|/0/PREDICTED: two-component response regulator-like APRR9 isoform X2 [Citrus sinensis]
Cs3g27490	2793	43.1	12.335	-1.80493	Down	gi|568839717|ref|XP_006473826.1|/0/PREDICTED: glutamate receptor 3.3 [Citrus sinensis]
Cs7g06310	1380	13.015	97.865	2.91062	Up	gi|568859900|ref|XP_006483468.1|/0/PREDICTED: CBL-interacting serine/threonine-protein kinase 5 [Citrus sinensis]
Cs2g16710	517.74	50.155	184.98	1.8829	Up	gi|567911891|ref|XP_006448259.1|/3.28245e-100/hypothetical protein CICLE_v10016942mg [Citrus clementina]
Cs4g04210	753	5.72	24.62	2.10574	Up	gi|567922460|ref|XP_006453236.1|/9.9835e-116/hypothetical protein CICLE_v100092852mg [Citrus clementina]
Cs7g28940	1962	36.87	96.65	1.39032	Up	gi|567886990|ref|XP_006436017.1|/0/hypothetical protein CICLE_v10033622mg [Citrus clementina]
Cs2g06640	210	0.65	52.995	6.34927	Up	gi|641857024|gb|KDO75790.1|/6.72372e-23/hypothetical protein CISIN_1g035262mg [Citrus sinensis]
Cs6g17750	402	2.96	25.065	3.08201	Up	gi|985454016|ref|XP_015386969.1|/5.51345e-70/PREDICTED: uncharacterized protein LOC107177554 [Citrus sinensis]
Cs5g28220	240	11.53	0.31	-5.21698	Down	gi|567861052|ref|XP_006423180.1|/5.53914e-33/hypothetical protein CICLE_v10029719mg [Citrus clementina]
Cs2g05620	726	35.05	107.765	1.6204	Up	gi|568826785|ref|XP_006467749.1|/7.21965e-92/PREDICTED: ethylene-responsive transcription factor 4 [Citrus sinensis]
Cs5g13650	249	41.775	119.25	1.51328	Up	gi|567899786|ref|XP_006442381.1|/9.69251e-30/hypothetical protein CICLE_v10023107mg [Citrus clementina]
orange1.1t02220	547.4	49.42	19.735	-1.32434	Down	gi|568879817|ref|XP_006492842.1|/4.36962e-105/PREDICTED: thioredoxin-like 3-1, chloroplastic isoform X1 [Citrus sinensis]
Cs9g15330	315	21.915	53.73	1.29381	Up	gi|985465801|ref|XP_015389445.1|/2.91687e-50/PREDICTED: biogenesis of lysosome-related organelles complex 1 subunit 2-like [Citrus sinensis]
Cs6g11700	864	49.245	707.85	3.84539	Up	gi|568855740|ref|XP_006481459.1|/2.5397e-156/PREDICTED: aquaporin PIP2-2-like [Citrus sinensis]
Cs5g16830	990	66.57	484.07	2.86227	Up	gi|568848695|ref|XP_006478133.1|/0/PREDICTED: chlorophyllase-1, chloroplastic [Citrus sinensis]
Cs6g07950	198	50.955	154.505	1.60036	Up	gi|641852516|gb|KDO71381.1|/1.15716e-30/hypothetical protein CISIN_1g029759mg [Citrus sinensis]
Cs5g06390	1392	58.865	18.62	-1.66056	Down	gi|985447055|ref|XP_015385375.1|/0/PREDICTED: LOW QUALITY PROTEIN: cytochrome P450 71A9-like [Citrus sinensis]
Cs1g11140	911.79	29.41	98.99	1.75098	Up	gi|568821503|ref|XP_006465199.1|/5.6978e-141/PREDICTED: aquaporin NIP6-1 [Citrus sinensis]
Cs6g11935	174	16.15	60.485	1.90504	Up	gi|567872341|ref|XP_006428760.1|/6.27148e-13/hypothetical protein CICLE_v10013303mg [Citrus clementina]
Cs7g20340	414	10.83	31.695	1.54922	Up	gi|568863515|ref|XP_006485190.1|/5.25057e-76/PREDICTED: uncharacterized protein LOC102611309 isoform X2 [Citrus sinensis]
orange1.1t05560	360	1017.48	4324.6	2.08757	Up	gi|568885896|ref|XP_006495465.1|/1.09698e-41/PREDICTED: inhibitor of trypsin and hageman factor-like [Citrus sinensis]
Cs8g01860	849	9.125	31.265	1.77665	Up	gi|567859646|ref|XP_006422477.1|/3.58737e-155/hypothetical protein CICLE_v10029007mg [Citrus clementina]
Cs2g06730	927	12.09	56.06	2.21316	Up	gi|568827054|ref|XP_006467883.1|/1.12705e-168/PREDICTED: uncharacterized protein LOC102624543 [Citrus sinensis]
Cs4g10250	606	18.745	78.875	2.07306	Up	gi|567920748|ref|XP_006452380.1|/4.14318e-59/hypothetical protein CICLE_v10009529mg [Citrus clementina]
Cs7g19710	939	133.215	41.505	-1.6824	Down	gi|641832226|gb|KDO51265.1|/4.83032e-143/hypothetical protein CISIN_1g020710mg [Citrus sinensis]
Cs9g08450	2802	29.995	9.615	-1.64136	Down	gi|568872729|ref|XP_006489518.1|/0/PREDICTED: chloroplastic group IIA intron splicing facilitator CRS1, chloroplastic-like [Citrus sinensis]
orange1.1t04369	339	1.565	14.375	3.19933	Up	gi|985438222|ref|XP_015383501.1|/3.84435e-47/PREDICTED: LOW QUALITY PROTEIN: pentatricopeptide repeat-containing protein At1g10910, chloroplastic-like [Citrus sinensis]
Cs1g20150	534	32.51	96.465	1.56912	Up	gi|568823769|ref|XP_006466281.1|/2.38596e-16/PREDICTED: classical arabinogalactan protein 2 [Citrus sinensis]
Cs1g06360	807	784.83	166.855	-2.23379	Down	gi|567919984|ref|XP_006451998.1|/1.46635e-147/hypothetical protein CICLE_v10009198mg [Citrus clementina]
Cs1g24370	1476	34.58	76.505	1.14562	Up	gi|568824904|ref|XP_006466831.1|/0/PREDICTED: uncharacterized protein LOC102612514 [Citrus sinensis]
orange1.1t04627	273	0.01	49.2	12.2644	Up	gi|985473939|ref|XP_015381919.1|/4.23919e-38/PREDICTED: alcohol dehydrogenase-like 2 isoform X2 [Citrus sinensis]
Cs2g11590	1419	22.315	60.795	1.44594	Up	gi|568828435|ref|XP_006468549.1|/0/PREDICTED: allantoate deiminase [Citrus sinensis]
Cs9g04980	1300.41	63.465	241.205	1.92623	Up	gi|568871993|ref|XP_006489160.1|/0/PREDICTED: inactive beta-amylase 9 [Citrus sinensis]
Cs6g04500	693	84.36	407.21	2.27114	Up	gi|567872465|ref|XP_006428822.1|/2.90101e-124/hypothetical protein CICLE_v10012652mg [Citrus clementina]
Cs3g18670	222	154.235	318.65	1.04684	Up	gi|568837271|ref|XP_006472650.1|/1.6374e-21/PREDICTED: zinc finger CCCH domain-containing protein 15 homolog [Citrus sinensis]
Cs2g17230	1122	489.06	214.03	-1.1922	Down	gi|567911749|ref|XP_006448188.1|/0/hypothetical protein CICLE_v10015656mg [Citrus clementina]
Cs8g03900	846	7.105	0.01	-9.47269	Down	gi|568867137|ref|XP_006486900.1|/3.14395e-127/PREDICTED: magnesium transporter MRS2-3-like [Citrus sinensis]
Cs8g05430	2158.34	57.955	24.78	-1.22576	Down	gi|568867447|ref|XP_006487049.1|/0/PREDICTED: E3 ubiquitin-protein ligase MBR2-like isoform X1 [Citrus sinensis]
Cs9g03370	909	51.775	16.03	-1.69148	Down	gi|568871572|ref|XP_006488956.1|/3.16869e-168/PREDICTED: uncharacterized protein LOC102627108 [Citrus sinensis]
Cs8g18110	2319	25.345	60.775	1.26178	Up	gi|568870178|ref|XP_006488284.1|/0/PREDICTED: ACT domain-containing protein ACR9-like [Citrus sinensis]
Cs8g06740	354	5.395	41.185	2.93242	Up	gi|567861154|ref|XP_006423231.1|/5.28284e-52/hypothetical protein CICLE_v10029608mg [Citrus clementina]
Cs1g15580	345	34.56	5.625	-2.61918	Down	gi|985430729|ref|XP_015386941.1|/6.26613e-61/PREDICTED: uncharacterized protein LOC102630687 isoform X1 [Citrus sinensis]
Cs9g19170	402	51.785	195.615	1.91741	Up	gi|567858720|ref|XP_006422043.1|/2.03871e-48/hypothetical protein CICLE_v10006198mg [Citrus clementina]
Cs8g19190	530.18	36.56	80.91	1.14605	Up	gi|567864542|ref|XP_006424920.1|/9.46479e-98/hypothetical protein CICLE_v10029380mg [Citrus clementina]
Cs9g02790	276	51.48	147.07	1.51442	Up	gi|985468296|ref|XP_015389948.1|/2.347e-07/PREDICTED: uncharacterized protein LOC102618766 [Citrus sinensis]
Cs1g01370	540	142.4	414.4	1.54107	Up	gi|568819350|ref|XP_006464218.1|/6.0611e-95/PREDICTED: lipoxygenase homology domain-containing protein 1-like [Citrus sinensis]
Cs6g07190	246	1.635	31.505	4.26822	Up	gi|567873265|ref|XP_006429222.1|/4.96937e-42/hypothetical protein CICLE_v10013234mg [Citrus clementina]
Cs7g15410	1320	6.055	30.365	2.32621	Up	gi|568862472|ref|XP_006484707.1|/0/PREDICTED: probable folate-biopterin transporter 7 [Citrus sinensis]
Cs1g21160	882	72.92	190.825	1.38786	Up	gi|568824028|ref|XP_006466408.1|/5.68952e-151/PREDICTED: homeobox-leucine zipper protein HAT22 [Citrus sinensis]
Cs5g30320	636	988.855	461.885	-1.09823	Down	gi|567902848|ref|XP_006443912.1|/3.72342e-48/hypothetical protein CICLE_v10024455mg [Citrus clementina]
orange1.1t01718	1632	0.71	13.71	4.27127	Up	gi|985469150|ref|XP_006492367.2|/0/PREDICTED: probable glycerol-3-phosphate acyltransferase 3 [Citrus sinensis]
Cs3g03430	2523	29.9	9.67	-1.62856	Down	gi|568833638|ref|XP_006470989.1|/0/PREDICTED: pentatricopeptide repeat-containing protein At1g10270 [Citrus sinensis]
Cs3g19760	1451.73	7.245	24.88	1.77993	Up	gi|641861926|gb|KDO80613.1|/0/hypothetical protein CISIN_1g011407mg [Citrus sinensis]
orange1.1t03941	315	1.445	15.905	3.46034	Up	gi|567856854|ref|XP_006421110.1|/1.46664e-06/hypothetical protein CICLE_v10006368mg [Citrus clementina]
Cs9g17700	2055	64.25	18.165	-1.82254	Down	gi|985466082|ref|XP_015389506.1|/0/PREDICTED: mitogen-activated protein kinase kinase kinase YODA-like isoform X2 [Citrus sinensis]
Cs2g19930	1203	3.43	17.83	2.37803	Up	gi|567910823|ref|XP_006447725.1|/0/hypothetical protein CICLE_v10015492mg [Citrus clementina]
Cs5g31180	630	1453.12	522.36	-1.47603	Down	gi|567903130|ref|XP_006444053.1|/8.83403e-95/hypothetical protein CICLE_v10022248mg [Citrus clementina]
Cs3g03950	903	16.935	1.175	-3.84928	Down	gi|985438059|ref|XP_006471040.2|/2.7692e-132/PREDICTED: homogentisate phytyltransferase 1, chloroplastic-like [Citrus sinensis]
Cs2g17080	924	142.435	41.335	-1.78487	Down	gi|568829824|ref|XP_006469216.1|/3.55735e-98/PREDICTED: 21 kDa protein-like [Citrus sinensis]
orange1.1t00327	540	43.41	119.31	1.45862	Up	gi|567905230|ref|XP_006445103.1|/4.65159e-87/hypothetical protein CICLE_v10023577mg [Citrus clementina]
Cs6g12390	405.32	1703.37	361.37	-2.23684	Down	gi|568855852|ref|XP_006481510.1|/4.06373e-52/PREDICTED: photosystem I subunit O [Citrus sinensis]
Cs9g06620	1575	39.52	142.655	1.85188	Up	gi|567853457|ref|XP_006419892.1|/0/hypothetical protein CICLE_v10004729mg [Citrus clementina]
Cs2g03780	795	7723.23	1056.36	-2.8701	Down	gi|985433317|ref|XP_015382444.1|/2.96265e-153/PREDICTED: chlorophyll a-b binding protein of LHCII type 1 [Citrus sinensis]
Cs1g12420	852	199.365	50.52	-1.98049	Down	gi|568821769|ref|XP_006465321.1|/8.6143e-149/PREDICTED: uncharacterized protein LOC102621225 [Citrus sinensis]
Cs2g14170	1152	9.24	30.455	1.72071	Up	gi|567909325|ref|XP_006446976.1|/0/hypothetical protein CICLE_v10015595mg [Citrus clementina]
orange1.1t02747	1177.38	25.78	132.96	2.36667	Up	gi|568880887|ref|XP_006493335.1|/0/PREDICTED: putative aminoacrylate hydrolase RutD [Citrus sinensis]
Cs2g23280	657.12	27.895	251.3	3.17133	Up	gi|567909953|ref|XP_006447290.1|/2.46824e-81/hypothetical protein CICLE_v10016466mg [Citrus clementina]
Cs1g18810	249	17.87	2.46	-2.86081	Down	gi|987169221|gb|AMD61877.1|/8.7462e-39/photosystem II protein D2 (chloroplast) [Saussurea involucrata]
Cs6g07490	603	45.18	327.35	2.85708	Up	gi|985453037|ref|XP_006480938.2|/1.77891e-110/PREDICTED: LOW QUALITY PROTEIN: fructokinase-like 1, chloroplastic [Citrus sinensis]
Cs6g08260	867	3600.94	631.195	-2.51222	Down	gi|567873533|ref|XP_006429356.1|/1.89109e-159/hypothetical protein CICLE_v10012370mg [Citrus clementina]
Cs2g24360	690	115.59	41.345	-1.48323	Down	gi|567909731|ref|XP_006447179.1|/2.96604e-129/hypothetical protein CICLE_v10016547mg [Citrus clementina]
Cs7g27290	738	2887.12	536.305	-2.42851	Down	gi|567887520|ref|XP_006436282.1|/1.19997e-142/hypothetical protein CICLE_v10032568mg [Citrus clementina]
Cs4g07860	441	83.49	203.96	1.28861	Up	gi|568841695|ref|XP_006474793.1|/1.42829e-81/PREDICTED: chaperone protein dnaJ 11, chloroplastic [Citrus sinensis]
orange1.1t00211	516	97.365	207.765	1.09348	Up	gi|567905624|ref|XP_006445300.1|/1.9595e-97/hypothetical protein CICLE_v10022560mg [Citrus clementina]
Cs4g05300	1218	9.795	42.395	2.11378	Up	gi|567922202|ref|XP_006453107.1|/0/hypothetical protein CICLE_v10008496mg [Citrus clementina]
Cs1g15980	1673.61	17.075	55.835	1.70928	Up	gi|568822593|ref|XP_006465715.1|/0/PREDICTED: protein CHUP1, chloroplastic [Citrus sinensis]
Cs1g21910	237	112.105	256.24	1.19265	Up	gi|567866855|ref|XP_006426050.1|/5.89936e-40/hypothetical protein CICLE_v10026876mg [Citrus clementina]
Cs2g11140	1415.17	20.215	1.085	-4.21966	Down	gi|568828309|ref|XP_006468486.1|/0/PREDICTED: pentatricopeptide repeat-containing protein At2g35130 [Citrus sinensis]
Cs2g15680	1251	31.695	87.91	1.47177	Up	gi|568829442|ref|XP_006469032.1|/0/PREDICTED: uncharacterized protein LOC102611541 [Citrus sinensis]
Cs7g12710	2712.42	441.24	218.535	-1.0137	Down	gi|568861821|ref|XP_006484398.1|/0/PREDICTED: protein CHUP1, chloroplastic isoform X1 [Citrus sinensis]
Cs3g23100	255	33.42	115.3	1.78661	Up	gi|641865379|gb|KDO84064.1|/1.8762e-33/hypothetical protein CISIN_1g0485412mg, partial [Citrus sinensis]
orange1.1t00291	941.57	21.435	4.02	-2.4147	Down	gi|568875836|ref|XP_006490996.1|/1.50762e-168/PREDICTED: UDP-galactose/UDP-glucose transporter 2 isoform X2 [Citrus sinensis]
Cs8g15610	871.69	53.265	15.28	-1.80154	Down	gi|568869591|ref|XP_006488004.1|/2.29857e-158/PREDICTED: E3 ubiquitin-protein ligase MIEL1 [Citrus sinensis]
Cs7g02670	933	17.15	116.27	2.7612	Up	gi|641864505|gb|KDO83191.1|/3.55337e-121/hypothetical protein CISIN_1g021607mg [Citrus sinensis]
Cs1g05480	715.76	36.95	8.375	-2.14141	Down	gi|567870357|ref|XP_006427800.1|/6.32462e-139/hypothetical protein CICLE_v10026207mg [Citrus clementina]
Cs3g03350	246.04	68.255	171.6	1.33004	Up	gi|144227384|gb|ABO93452.1|/3.71109e-13/putative DNA binding protein [Citrus sinensis]
Cs8g02530	851.59	728.04	229.665	-1.66449	Down	gi|567859860|ref|XP_006422584.1|/8.02542e-163/hypothetical protein CICLE_v10029003mg [Citrus clementina]
Cs1g19540	981	40.09	15.03	-1.4154	Down	gi|641839834|gb|KDO58760.1|/9.41805e-169/hypothetical protein CISIN_1g017040mg [Citrus sinensis]
orange1.1t01660	546	3.365	35.715	3.40785	Up	gi|567903968|ref|XP_006444472.1|/6.59573e-81/hypothetical protein CICLE_v10022487mg [Citrus clementina]
Cs3g05115	134	14.045	57.13	2.02419	Up	-
Cs2g21900	708	22.14	63.845	1.52792	Up	gi|567910355|ref|XP_006447491.1|/2.04035e-120/hypothetical protein CICLE_v10016515mg [Citrus clementina]
Cs5g33430	222	0.01	16.595	10.6965	Up	gi|567880733|ref|XP_006432925.1|/5.07823e-31/hypothetical protein CICLE_v10000014mg [Citrus clementina]
Cs5g28400	486	5.345	23.18	2.11662	Up	gi|567860986|ref|XP_006423147.1|/1.41603e-85/hypothetical protein CICLE_v10029451mg [Citrus clementina]
Cs3g19290	327	88.165	181.29	1.04002	Up	gi|568837453|ref|XP_006472738.1|/9.92363e-43/PREDICTED: selenoprotein K [Citrus sinensis]
Cs2g28260	1314	108.23	48.495	-1.15819	Down	gi|568832251|ref|XP_006470350.1|/0/PREDICTED: peptidyl-prolyl cis-trans isomerase CYP38, chloroplastic isoform X1 [Citrus sinensis]
Cs2g05550	864	10.825	33.575	1.63302	Up	gi|568826746|ref|XP_006467731.1|/6.27003e-147/PREDICTED: uncharacterized protein LOC102609524 isoform X1 [Citrus sinensis]
Cs2g15270	414	335.665	704.52	1.06962	Up	-
Cs4g02080	3030	24.355	2.78	-3.13106	Down	gi|568840170|ref|XP_006474044.1|/0/PREDICTED: DNA-directed RNA polymerase 3, chloroplastic [Citrus sinensis]
Cs5g04330	1767	2.44	93.95	5.26694	Up	gi|568845614|ref|XP_006476663.1|/0/PREDICTED: protein NRT1/ PTR FAMILY 2.11-like [Citrus sinensis]
Cs7g11140	789	94.79	24.41	-1.95726	Down	gi|568861353|ref|XP_006484168.1|/5.36396e-95/PREDICTED: photosynthetic NDH subunit of lumenal location 5, chloroplastic [Citrus sinensis]
orange1.1t03055	948	25.25	124.485	2.30162	Up	gi|567873183|ref|XP_006429181.1|/0/hypothetical protein CICLE_v10012243mg [Citrus clementina]
orange1.1t04665	402	47.065	140.58	1.57866	Up	-
Cs6g05130	1377	88.3	38.895	-1.18283	Down	gi|568854152|ref|XP_006480697.1|/0/PREDICTED: omega-hydroxypalmitate O-feruloyl transferase [Citrus sinensis]
Cs5g32980	4002	130.065	57.115	-1.18729	Down	gi|568852528|ref|XP_006479927.1|/0/PREDICTED: translocase of chloroplast 159, chloroplastic [Citrus sinensis]
Cs4g03450	312	41.76	104.39	1.32179	Up	gi|976922550|gb|KVI06931.1|/4.99423e-39/Histone core [Cynara cardunculus var. scolymus]
Cs2g02690	1909.54	69.795	24.31	-1.52157	Down	gi|568826051|ref|XP_006467388.1|/0/PREDICTED: calcium permeable stress-gated cation channel 1 [Citrus sinensis]
Cs8g19920	867	176.595	83.245	-1.08501	Down	gi|985463127|ref|XP_015388855.1|/2.33324e-125/PREDICTED: 50S ribosomal protein L4, chloroplastic isoform X2 [Citrus sinensis]
Cs2g06620	459	41.28	189.885	2.20161	Up	gi|568827032|ref|XP_006467872.1|/4.8501e-50/PREDICTED: ctenidin-3-like [Citrus sinensis]
Cs2g21420	648	0.24	26.445	6.78382	Up	gi|568869681|ref|XP_006488046.1|/6.10076e-62/PREDICTED: ruBisCO large subunit-binding protein subunit alpha [Citrus sinensis]
Cs9g16630	369	6.84	36.07	2.39873	Up	gi|567858288|ref|XP_006421827.1|/2.84545e-58/hypothetical protein CICLE_v10006227mg [Citrus clementina]
Cs6g06660	1414.65	279.385	123.795	-1.1743	Down	gi|568854487|ref|XP_006480857.1|/0/PREDICTED: ribulose bisphosphate carboxylase/oxygenase activase 2, chloroplastic [Citrus sinensis]
orange1.1t05588	225	24.62	136.495	2.47095	Up	gi|985475349|ref|XP_006495474.2|/4.72852e-37/PREDICTED: aquaporin PIP2-2-like [Citrus sinensis]
Cs2g29980	1295.19	11.495	33.045	1.52343	Up	gi|568832750|ref|XP_006470589.1|/0/PREDICTED: uncharacterized protein LOC102621074 isoform X1 [Citrus sinensis]
orange1.1t01250	723	117.795	38.125	-1.62747	Down	gi|568877237|ref|XP_006491648.1|/1.02859e-106/PREDICTED: rhodanese-like domain-containing protein 14, chloroplastic isoform X2 [Citrus sinensis]
Cs3g18690	453	155.585	1241.15	2.99591	Up	gi|568837279|ref|XP_006472653.1|/2.57825e-67/PREDICTED: heavy metal-associated isoprenylated plant protein 26 [Citrus sinensis]
Cs7g02850	786	7.165	32.99	2.20299	Up	gi|567892633|ref|XP_006438837.1|/7.21618e-152/hypothetical protein CICLE_v10032479mg [Citrus clementina]
Cs9g05790	444	14.135	54.31	1.94195	Up	gi|568872177|ref|XP_006489248.1|/1.34144e-55/PREDICTED: endo-1,3;1,4-beta-D-glucanase-like isoform X2 [Citrus sinensis]
Cs3g24530	2193	110.32	46.705	-1.24005	Down	gi|568838965|ref|XP_006473468.1|/0/PREDICTED: J domain-containing protein required for chloroplast accumulation response 1 [Citrus sinensis]
Cs8g19105	630	44.77	9.06	-2.30495	Down	gi|568870387|ref|XP_006488386.1|/3.12745e-108/PREDICTED: tropinone reductase homolog At2g29170-like [Citrus sinensis]
Cs9g02820	480	791.58	2094.12	1.40354	Up	gi|568871439|ref|XP_006488895.1|/5.11842e-85/PREDICTED: major allergen Pru ar 1-like [Citrus sinensis]
Cs5g06000	2203.45	26.215	5.955	-2.13822	Down	gi|568846044|ref|XP_006476868.1|/0/PREDICTED: copper methylamine oxidase-like isoform X2 [Citrus sinensis]
Cs1g12650	492	13.03	65.97	2.33997	Up	gi|568821818|ref|XP_006465345.1|/1.34322e-86/PREDICTED: uncharacterized protein LOC102627694 [Citrus sinensis]
Cs5g31570	516	59.73	12.67	-2.23704	Down	gi|985450561|ref|XP_015386226.1|/4.62337e-14/PREDICTED: glycine-rich protein DOT1-like [Citrus sinensis]
Cs6g18340	300	6.13	22.855	1.89855	Up	gi|568857307|ref|XP_006482208.1|/9.53568e-38/PREDICTED: non-specific lipid-transfer protein 2-like [Citrus sinensis]
Cs9g18660	4452	6.95	30.025	2.11108	Up	gi|568874983|ref|XP_006490591.1|/0/PREDICTED: ABC transporter C family member 10-like [Citrus sinensis]
orange1.1t02000	1509	65.9	28.895	-1.18946	Down	gi|568879369|ref|XP_006492631.1|/0/PREDICTED: phospho-2-dehydro-3-deoxyheptonate aldolase 2, chloroplastic-like [Citrus sinensis]
Cs8g06730	534	41.39	8.83	-2.2288	Down	gi|641826995|gb|KDO46198.1|/7.69161e-71/hypothetical protein CISIN_1g041542mg [Citrus sinensis]
Cs3g04890	720	23.91	60.23	1.33287	Up	gi|944058804|gb|KQJ94394.1|/4.25587e-12/hypothetical protein BRADI_3g10280 [Brachypodium distachyon]
Cs4g03730	867	22.675	4.49	-2.33632	Down	gi|567922628|ref|XP_006453320.1|/2.74342e-142/hypothetical protein CICLE_v10009102mg [Citrus clementina]
Cs7g12440	1230	8.775	44.58	2.34493	Up	gi|568861759|ref|XP_006484367.1|/0/PREDICTED: uncharacterized protein LOC102609778 [Citrus sinensis]
Cs7g08880	303	89.445	26.535	-1.7531	Down	gi|567891621|ref|XP_006438331.1|/2.33609e-44/hypothetical protein CICLE_v10033163mg [Citrus clementina]
orange1.1t04489	1704	72.98	175.59	1.26664	Up	gi|568884220|ref|XP_006494812.1|/0/PREDICTED: 4-coumarate--CoA ligase 1-like [Citrus sinensis]
orange1.1t04058	468	161.16	362.8	1.17068	Up	gi|568883422|ref|XP_006494469.1|/1.12864e-86/PREDICTED: ethylene-responsive transcription factor ERF011 [Citrus sinensis]
Cs1g13160	420	0.445	15.915	5.16044	Up	gi|568821897|ref|XP_006465378.1|/1.99539e-51/PREDICTED: late embryogenesis abundant protein D-7 [Citrus sinensis]
Cs3g17150	1314	81.165	179.735	1.14694	Up	gi|568836861|ref|XP_006472451.1|/0/PREDICTED: protein ECERIFERUM 1 [Citrus sinensis]
Cs5g31670	891	11.235	47.34	2.07506	Up	gi|568852185|ref|XP_006479760.1|/5.076e-147/PREDICTED: EID1-like F-box protein 3 [Citrus sinensis]
Cs2g28370	1425	70.125	20.39	-1.78207	Down	gi|568832271|ref|XP_006470360.1|/0/PREDICTED: UDP-glycosyltransferase 90A1-like [Citrus sinensis]
Cs3g24330	1482	8.345	34.09	2.03036	Up	gi|568838884|ref|XP_006473428.1|/0/PREDICTED: protein DETOXIFICATION 33 [Citrus sinensis]
Cs8g02840	1674	158.53	32.27	-2.29649	Down	gi|568866850|ref|XP_006486761.1|/0/PREDICTED: protein NUCLEAR FUSION DEFECTIVE 4 [Citrus sinensis]
Cs5g32270	1017	68.355	230.575	1.75412	Up	gi|568852357|ref|XP_006479844.1|/0/PREDICTED: peroxidase 3 [Citrus sinensis]
Cs9g12370	1098	8.365	495.475	5.8883	Up	gi|568873597|ref|XP_006489920.1|/0/PREDICTED: nuclear transcription factor Y subunit A-1-like [Citrus sinensis]
Cs6g11290	1376.25	48.105	18.775	-1.35737	Down	gi|567874345|ref|XP_006429762.1|/0/hypothetical protein CICLE_v10011572mg [Citrus clementina]
Cs1g03820	1527	109.515	21.585	-2.34303	Down	gi|567870731|ref|XP_006427987.1|/0/hypothetical protein CICLE_v10025412mg [Citrus clementina]
Cs9g02100	501	176.62	806.87	2.19169	Up	gi|568871305|ref|XP_006488830.1|/3.94704e-81/PREDICTED: calmodulin [Citrus sinensis]
Cs6g22380	483	88.365	11.445	-2.94876	Down	gi|641853972|gb|KDO72790.1|/1.76388e-48/hypothetical protein CISIN_1g046993mg [Citrus sinensis]
Cs3g17190	513	32.145	95.975	1.57806	Up	gi|568836867|ref|XP_006472454.1|/1.2084e-83/PREDICTED: uncharacterized protein LOC102617655 [Citrus sinensis]
Cs5g28330	1731.7	94.135	38.715	-1.28184	Down	gi|567861014|ref|XP_006423161.1|/0/hypothetical protein CICLE_v10027967mg [Citrus clementina]
Cs5g27040	2376	73.93	31.155	-1.2467	Down	gi|568850930|ref|XP_006479149.1|/0/PREDICTED: 5-methyltetrahydropteroyltriglutamate--homocysteine methyltransferase 1-like [Citrus sinensis]
orange1.1t05170	555	53.565	15.32	-1.80587	Down	gi|567912437|ref|XP_006448532.1|/9.39726e-70/hypothetical protein CICLE_v10016957mg [Citrus clementina]
Cs1g09310	291	155.455	25.88	-2.58659	Down	gi|527209902|gb|EPS74511.1|/4.33983e-22/hypothetical protein M569_00228 [Genlisea aurea]
Cs1g21970	2289	129.935	33.81	-1.94227	Down	gi|568824224|ref|XP_006466502.1|/0/PREDICTED: subtilisin-like protease SBT1.7 [Citrus sinensis]
orange1.1t00071	492	69.88	160.89	1.20312	Up	gi|567919252|ref|XP_006451632.1|/1.7543e-86/hypothetical protein CICLE_v10009740mg [Citrus clementina]
Cs1g17550	633	402.915	43.14	-3.22338	Down	gi|568823021|ref|XP_006465923.1|/1.3296e-106/PREDICTED: auxin-binding protein ABP19a [Citrus sinensis]
Cs5g12850	306	73.305	194.175	1.40537	Up	gi|567900208|ref|XP_006442592.1|/2.3524e-20/hypothetical protein CICLE_v10023053mg [Citrus clementina]
Cs5g03670	597	0.11	13.24	6.91126	Up	gi|568847396|ref|XP_006477519.1|/6.16052e-108/PREDICTED: protein LURP-one-related 4 [Citrus sinensis]
Cs7g16090	878.5	28.83	103.14	1.83896	Up	gi|568862596|ref|XP_006484765.1|/0/PREDICTED: random slug protein 5 [Citrus sinensis]
Cs1g22660	813	42.195	114.055	1.43459	Up	gi|568824433|ref|XP_006466606.1|/4.77386e-154/PREDICTED: heat shock factor protein HSF24 [Citrus sinensis]
orange1.1t04504	897	0.01	31.065	11.6011	Up	gi|568854540|ref|XP_006480883.1|/5.11338e-163/PREDICTED: uncharacterized protein LOC102613181 isoform X2 [Citrus sinensis]
Cs5g21070	627	34.74	132.27	1.92882	Up	gi|985449143|ref|XP_015385887.1|/7.85839e-112/PREDICTED: 2-alkenal reductase (NADP(+)-dependent)-like [Citrus sinensis]
orange1.1t02759	960	11.055	46.275	2.06553	Up	gi|568880942|ref|XP_006493354.1|/1.267e-170/PREDICTED: probable WRKY transcription factor 40 [Citrus sinensis]
orange1.1t02291	381	45.355	0.525	-6.4328	Down	-
Cs6g07970	863.05	92.29	711.99	2.94761	Up	gi|567873467|ref|XP_006429323.1|/2.91445e-145/hypothetical protein CICLE_v10012384mg [Citrus clementina]
Cs5g30300	894	26.97	5.315	-2.34321	Down	gi|567902836|ref|XP_006443906.1|/7.91495e-132/hypothetical protein CICLE_v10021401mg [Citrus clementina]
Cs1g06020	348	25.255	125.51	2.31316	Up	gi|567920046|ref|XP_006452029.1|/1.64898e-61/hypothetical protein CICLE_v10009963mg [Citrus clementina]
orange1.1t01676	2862	57.74	22.61	-1.35261	Down	gi|641868313|gb|KDO86997.1|/0/hypothetical protein CISIN_1g002164mg [Citrus sinensis]
Cs6g11900	849	471.115	105.72	-2.15583	Down	gi|567872355|ref|XP_006428767.1|/7.98872e-100/hypothetical protein CICLE_v10012331mg [Citrus clementina]
orange1.1t00643	1047	59.645	24.86	-1.26257	Down	gi|568876890|ref|XP_006491502.1|/0/PREDICTED: glucan endo-1,3-beta-glucosidase, basic isoform-like [Citrus sinensis]
Cs2g20400	1062	189.385	90.58	-1.06406	Down	gi|567910719|ref|XP_006447673.1|/0/hypothetical protein CICLE_v10015770mg [Citrus clementina]
orange1.1t04857	1155.86	13.785	50.995	1.88726	Up	gi|985474352|ref|XP_015382025.1|/0/PREDICTED: protein DETOXIFICATION 24-like, partial [Citrus sinensis]
orange1.1t02031	1350	91.27	196.255	1.10452	Up	gi|568879446|ref|XP_006492669.1|/0/PREDICTED: uncharacterized protein LOC102613141 isoform X1 [Citrus sinensis]
orange1.1t04497	1263	214.79	36.685	-2.54966	Down	gi|568884248|ref|XP_006494826.1|/0/PREDICTED: D-3-phosphoglycerate dehydrogenase 2, chloroplastic-like [Citrus sinensis]
Cs8g20740	741	26.79	1.85	-3.8561	Down	gi|567864996|ref|XP_006425147.1|/1.0729e-125/hypothetical protein CICLE_v10029146mg [Citrus clementina]
Cs8g15450	267	64.02	144.765	1.17712	Up	gi|567863552|ref|XP_006424430.1|/6.15803e-37/hypothetical protein CICLE_v10029696mg [Citrus clementina]
orange1.1t03769	2685	51.295	264.66	2.36725	Up	gi|568882964|ref|XP_006494271.1|/0/PREDICTED: linoleate 13S-lipoxygenase 2-1, chloroplastic [Citrus sinensis]
Cs4g09555	98	24.205	59.235	1.29114	Up	gi|567920942|ref|XP_006452477.1|/7.56508e-11/hypothetical protein CICLE_v10010112mg [Citrus clementina]
Cs2g15070	1800	53.495	22.03	-1.27993	Down	gi|568829314|ref|XP_006468968.1|/0/PREDICTED: pentatricopeptide repeat-containing protein At3g59040 [Citrus sinensis]
Cs8g19140	1290	20.785	279.155	3.74745	Up	gi|568870400|ref|XP_006488392.1|/0/PREDICTED: probable protein phosphatase 2C 24 [Citrus sinensis]
Cs8g16520	1413	104.32	40.655	-1.35951	Down	gi|567863830|ref|XP_006424566.1|/0/hypothetical protein CICLE_v10028358mg [Citrus clementina]
Cs3g27760	1653	11.52	37.655	1.7087	Up	gi|641866561|gb|KDO85246.1|/0/hypothetical protein CISIN_1g011423mg [Citrus sinensis]
Cs5g17880	1200	6.105	23.93	1.97076	Up	gi|568848887|ref|XP_006478217.1|/0/PREDICTED: putative 12-oxophytodienoate reductase 11 [Citrus sinensis]
Cs2g03840	948	0.94	29.09	4.95172	Up	gi|641859410|gb|KDO78100.1|/9.60545e-131/hypothetical protein CISIN_1g021142mg [Citrus sinensis]
Cs7g08960	1215	53.62	5.82	-3.20368	Down	gi|568860804|ref|XP_006483904.1|/0/PREDICTED: F-box/kelch-repeat protein At1g23390 [Citrus sinensis]
Cs7g16430	1308	22.77	82.145	1.85104	Up	gi|568862669|ref|XP_006484799.1|/0/PREDICTED: uncharacterized protein LOC102612493 [Citrus sinensis]
Cs5g33540	1005	81.76	18.675	-2.13029	Down	gi|985450365|ref|XP_015386177.1|/4.42147e-153/PREDICTED: ethylene-responsive transcription factor ERF073-like [Citrus sinensis]
Cs9g05920	744	22.085	54.015	1.29029	Up	gi|641856065|gb|KDO74845.1|/1.21325e-97/hypothetical protein CISIN_1g025842mg [Citrus sinensis]
orange1.1t05001	221.97	20.8	51.21	1.29984	Up	gi|985474350|ref|XP_006495080.2|/1.67808e-42/PREDICTED: uncharacterized protein LOC102614534 [Citrus sinensis]
orange1.1t02075	372	3.245	49.655	3.93565	Up	gi|567907097|ref|XP_006445862.1|/1.61794e-37/hypothetical protein CICLE_v10017191mg [Citrus clementina]
Cs4g06670	1623	53.49	6.235	-3.10081	Down	gi|568841219|ref|XP_006474557.1|/0/PREDICTED: probable pectinesterase/pectinesterase inhibitor 12 [Citrus sinensis]
Cs2g14240	870	4.86	21.235	2.12742	Up	gi|567909315|ref|XP_006446971.1|/3.84343e-152/hypothetical protein CICLE_v10016142mg [Citrus clementina]
Cs5g07230	1515	0.19	9.765	5.68355	Up	gi|568846362|ref|XP_006477025.1|/0/PREDICTED: cytochrome P450 94B3-like [Citrus sinensis]
Cs3g02100	1476	3.73	22.475	2.59107	Up	gi|568833394|ref|XP_006470882.1|/0/PREDICTED: transcription factor bHLH111 [Citrus sinensis]
Cs3g10580	864	21.675	53.53	1.30432	Up	gi|567880811|ref|XP_006432964.1|/1.17974e-153/hypothetical protein CICLE_v10001749mg [Citrus clementina]
Cs9g06670	771	7.325	40.04	2.45054	Up	gi|567853473|ref|XP_006419900.1|/8.2228e-145/hypothetical protein CICLE_v10005687mg [Citrus clementina]
Cs5g29420	1428	13.9	64.415	2.21231	Up	gi|568851629|ref|XP_006479490.1|/0/PREDICTED: glutathione gamma-glutamylcysteinyltransferase 1 isoform X1 [Citrus sinensis]
Cs3g23090	1788	47.515	17.275	-1.4597	Down	gi|568838539|ref|XP_006473268.1|/0/PREDICTED: D-3-phosphoglycerate dehydrogenase 3, chloroplastic-like [Citrus sinensis]
Cs2g12010	524.22	82.245	32.925	-1.32074	Down	gi|568828543|ref|XP_006468602.1|/2.71207e-57/PREDICTED: plasma membrane-associated cation-binding protein 1 [Citrus sinensis]
Cs3g20300	510	83.205	610.59	2.87546	Up	gi|568837722|ref|XP_006472872.1|/5.69022e-78/PREDICTED: probable calcium-binding protein CML44 [Citrus sinensis]
Cs5g11770	630	218.175	104.835	-1.05737	Down	gi|568847674|ref|XP_006477657.1|/1.6325e-48/PREDICTED: PLASMODESMATA CALLOSE-BINDING PROTEIN 3 [Citrus sinensis]
Cs7g27200	1509	15.515	1.965	-2.98106	Down	gi|567887544|ref|XP_006436294.1|/0/hypothetical protein CICLE_v10031308mg [Citrus clementina]
Cs7g02360	1494	26.085	3.565	-2.87125	Down	gi|568858842|ref|XP_006482952.1|/0/PREDICTED: serine carboxypeptidase-like 40 [Citrus sinensis]
Cs8g05330	703.94	32.685	93.205	1.51178	Up	gi|641840859|gb|KDO59776.1|/5.26488e-82/hypothetical protein CISIN_1g026712mg [Citrus sinensis]
Cs6g15320	2472	56.705	12.31	-2.20365	Down	gi|568856518|ref|XP_006481828.1|/0/PREDICTED: 1,4-alpha-glucan-branching enzyme 2-2, chloroplastic/amyloplastic isoform X1 [Citrus sinensis]
Cs5g24950	1071	205.335	80.55	-1.35002	Down	gi|567901434|ref|XP_006443205.1|/0/hypothetical protein CICLE_v10020828mg [Citrus clementina]
Cs7g10920	566.67	22.85	55.585	1.2825	Up	gi|568861277|ref|XP_006484132.1|/1.11414e-95/PREDICTED: uncharacterized protein LOC102616034 isoform X2 [Citrus sinensis]
Cs3g09120	1614	108.575	29.65	-1.87259	Down	gi|567880307|ref|XP_006432712.1|/0/hypothetical protein CICLE_v10000809mg [Citrus clementina]
Cs4g15130	534	3.14	22.395	2.83434	Up	gi|568843256|ref|XP_006475530.1|/1.41153e-48/PREDICTED: GPN-loop GTPase 1-like [Citrus sinensis]
Cs6g17560	498	155.47	346.605	1.15666	Up	gi|568857161|ref|XP_006482135.1|/7.75826e-90/PREDICTED: protein C2-DOMAIN ABA-RELATED 4-like [Citrus sinensis]
orange1.1t03119	696	43.88	129.165	1.55758	Up	gi|567880047|ref|XP_006432582.1|/1.07561e-126/hypothetical protein CICLE_v10002362mg [Citrus clementina]
Cs7g08620	1935	31.66	8.72	-1.86026	Down	gi|568860688|ref|XP_006483847.1|/0/PREDICTED: probable polygalacturonase non-catalytic subunit JP650 [Citrus sinensis]
Cs3g17750	1044	0.735	18.43	4.64817	Up	gi|568837032|ref|XP_006472536.1|/0/PREDICTED: putative clathrin assembly protein At4g40080 [Citrus sinensis]
Cs2g10620	693	2772.39	1125.83	-1.30015	Down	gi|567912903|ref|XP_006448765.1|/3.571e-98/hypothetical protein CICLE_v10016540mg [Citrus clementina]
Cs2g20780	1608.62	264.885	755	1.51111	Up	gi|567910631|ref|XP_006447629.1|/0/hypothetical protein CICLE_v10014744mg [Citrus clementina]
Cs3g14420	297	24.105	71.22	1.56295	Up	gi|567881739|ref|XP_006433428.1|/1.33467e-39/hypothetical protein CICLE_v10002947mg [Citrus clementina]
Cs7g11560	1149	8.905	71.555	3.00637	Up	gi|567890793|ref|XP_006437917.1|/1.19628e-160/hypothetical protein CICLE_v10031813mg [Citrus clementina]
Cs7g10740	806.92	4030.52	1182.78	-1.76879	Down	gi|641863215|gb|KDO81901.1|/2.29585e-137/hypothetical protein CISIN_1g024422mg [Citrus sinensis]
Cs2g23590	829.32	122.965	257.37	1.0656	Up	gi|567909885|ref|XP_006447256.1|/3.75216e-160/hypothetical protein CICLE_v10016165mg [Citrus clementina]
orange1.1t05003	558	46.28	112.4	1.28018	Up	gi|568885132|ref|XP_006495162.1|/1.6704e-98/PREDICTED: protein DETOXIFICATION 20-like [Citrus sinensis]
Cs7g02740	423	96.41	42.265	-1.18972	Down	gi|568858962|ref|XP_006483012.1|/1.32765e-63/PREDICTED: acyl carrier protein 1, chloroplastic [Citrus sinensis]
Cs7g04490	1513.37	35.605	79.615	1.16096	Up	gi|568859456|ref|XP_006483255.1|/0/PREDICTED: protein NRT1/ PTR FAMILY 2.13-like isoform X1 [Citrus sinensis]
Cs5g33380	795	32.58	1.03	-4.98327	Down	gi|568852674|ref|XP_006479997.1|/4.45801e-125/PREDICTED: RING-H2 finger protein ATL64-like [Citrus sinensis]
Cs2g25150	1898.66	68.855	144.835	1.07278	Up	gi|567909543|ref|XP_006447085.1|/0/hypothetical protein CICLE_v10014341mg [Citrus clementina]
Cs4g02190	4609.93	168.22	48.095	-1.80639	Down	gi|568840198|ref|XP_006474058.1|/0/PREDICTED: protein TSS [Citrus sinensis]
Cs5g28050	882	32.67	85.555	1.38889	Up	gi|567902250|ref|XP_006443613.1|/1.82179e-165/hypothetical protein CICLE_v10021450mg [Citrus clementina]
orange1.1t00748	666	157.45	349.965	1.15232	Up	gi|568877049|ref|XP_006491566.1|/1.74889e-107/PREDICTED: probable calcium-binding protein CML36 [Citrus sinensis]
[truncated: 594 more rows]

## Sheet: Table S5
Table S5. Differentially expressed genes in the tetraploid relative to the diploid under normal growing conditions (4C vs. 2C).
[truncated: 1,224 more rows]

[truncated: 2 more sheets: Table S6, Table S7]
